# Supplementary material for: Angiopoietin-like protein 3 blocks nuclear import of FAK and contributes to sorafenib response
Source: Br J Cancer. 2018 Jul 23;119(4):450–61. doi: 10.1038/s41416-018-0189-4 (PMC6134083; doi:10.1038/s41416-018-0189-4)
Supplement: Supplementary file 9 — Supplementary table 1 [file 41416_2018_189_MOESM9_ESM.xlsx]

## Sheet: Sheet1
Supplementary Table 1. Clinical characteristics of RCC patients in cohort 1
Patient ID	Age	Gender	Pathological diagnosis	Fuhrman grade	TNM stage	Treatment	Months of treatment	Best response
N1	72	Female	ccRCC	Ⅲ	T1N0M1	sorafenib	4	PD
N2	71	Male	ccRCC	Ⅱ	T2N0M1	sorafenib	5	PD
N3	50	Female	ccRCC	Ⅳ	T1N0M1	sorafenib	6	PD
N4	68	Male	ccRCC	Ⅱ	T2N0M1	sorafenib	7	PD
N5	67	Female	ccRCC	Ⅱ-Ⅲ	T3N1M1	sorafenib	7	PD
N6	52	Male	ccRCC	Ⅲ	T1N0M1	sorafenib	7	PD
N7	59	Male	ccRCC	Ⅱ-Ⅲ	T1N0M1	sorafenib	8	PD
N8	57	Male	ccRCC	Ⅲ	T3N0M1	sorafenib	8	PD
N9	52	Male	ccRCC	Ⅱ	T3N0M1	sorafenib	8	PD
N10	40	Female	ccRCC	Ⅱ	T1N0M1	sorafenib	9	PD
R1	64	Female	ccRCC	Ⅱ	T1N0M1	sorafenib	19	PR
R2	58	Male	ccRCC	Ⅱ	T1N0M1	sorafenib	23	PR
R3	53	Male	ccRCC	Ⅱ	T1N0M1	sorafenib	25	PR
R4	58	Male	ccRCC	Ⅰ	T3N0M1	sorafenib	29	PR
R5	60	Male	ccRCC	Ⅲ	T1N0M1	sorafenib	27	PR
R6	68	Male	ccRCC	Ⅲ	T3N0M1	sorafenib	26	PR
R7	60	Male	ccRCC	Ⅱ	T2N0M1	sorafenib	18	PR
R8	63	Female	ccRCC	Ⅲ	T1N0M1	sorafenib	27	PR
R9	41	Male	ccRCC	Ⅲ	T2N0M1	sorafenib	28	PR
R10	41	Male	ccRCC	Ⅱ	T1N0M1	sorafenib	28	PR
abbreviation: PD, progressive desease; PR, partial response

## Sheet: Sheet2
		13-22
	⒖⒖⒖ⅡⅡ
	Ⅰ
		48-57
