# Supplementary material for: Angiopoietin-like protein 3 blocks nuclear import of FAK and contributes to sorafenib response
Source: Br J Cancer. 2018 Jul 23;119(4):450–61. doi: 10.1038/s41416-018-0189-4 (PMC6134083; doi:10.1038/s41416-018-0189-4)
Supplement: Supplementary file 10 — Supplementary table 2 [file 41416_2018_189_MOESM10_ESM.xlsx]

## Sheet: Sheet1
Supplementary Table 2. Clinical characteristics of RCC patients in cohort 2
Variables	High ANGPTL3 expression (n=34)	Low ANGPTL3 expression (n=34)	p value
Gender			0.272
Male	27	23
Female	7	11
Age			0.401
≤ 60y	27	24
> 60y	7	10
Tumor size			0.493
≤ 4cm	6	4
> 4cm	28	30
Fuhrman grade			0.154
Ⅰ/Ⅱ	8	13
Ⅲ/Ⅳ	24	18
TNM stage			N/A
Ⅰ/Ⅱ	0	0
Ⅲ/Ⅳ	34	34
Tumor thrombus			0.272
No	27	23
Yes	7	11
Distant metastasis			0.604
No	12	10
Yes	22	24
