# Supplementary material for: Angiopoietin-like protein 3 blocks nuclear import of FAK and contributes to sorafenib response
Source: Br J Cancer. 2018 Jul 23;119(4):450–61. doi: 10.1038/s41416-018-0189-4 (PMC6134083; doi:10.1038/s41416-018-0189-4)
Supplement: Supplementary file 11 — Supplementary table 3 [file 41416_2018_189_MOESM11_ESM.xlsx]

## Sheet: ANGPTL3
Supplementary Table 3. Raw data of the human proteome microarray
Block	Column	Row	Name	ID	F635 Median	F635 Mean	F635 SD	F635 CV	B635	B635 Median	B635 Mean	B635 SD	B635 CV	F635 Median - B635	F635 Mean - B635	SNR 635	Flags
23	29	29	1_Dec	JHU17504.P218D10	39	44	21	47	36	36	39	16	41	3	8	0.313
23	29	30	1_Dec	JHU17504.P218D10	41	45	21	46	35	35	39	17	43	6	10	0.353
22	10	7	3_Sep	JHU17323.P208E01	36	41	20	48	31	31	34	14	41	5	10	0.5
22	10	8	3_Sep	JHU17323.P208E01	36	40	18	45	31	31	34	14	41	5	9	0.429
22	20	21	4_Mar	JHU18523.P213E07	50	62	54	87	33	33	36	13	36	17	29	2
22	20	22	4_Mar	JHU18523.P213E07	48	53	27	50	33	33	35	14	40	15	20	1.286
19	27	39	5_Sep	JHU01921.P186D08	35	41	20	48	35	35	39	18	46	0	6	0.111
19	27	40	5_Sep	JHU01921.P186D08	37	39	17	43	35	35	41	30	73	2	4	-0.067
15	16	3	6_Mar	JHU11711.P123C06	44	50	33	66	33	33	37	18	48	11	17	0.722
15	16	4	6_Mar	JHU11711.P123C06	46	51	24	47	34	34	37	16	43	12	17	0.875
22	26	41	A0A087WT11	JHU18853.P225E12	60	68	36	52	33	33	36	14	38	27	35	2.286
22	26	42	A0A087WT11	JHU18853.P225E12	63	71	38	53	33	33	37	18	48	30	38	1.889
24	23	3	A0A096LNS0	JHU17048.P201B08	46	52	27	51	33	33	38	18	47	13	19	0.778
24	23	4	A0A096LNS0	JHU17048.P201B08	48	54	30	55	33	33	37	17	45	15	21	1
18	25	31	A0a0r4j020	JHU19700.P183F04	63	103	234	227	34	34	37	14	37	29	69	4.714
18	25	32	A0a0r4j020	JHU19700.P183F04	54	109	451	413	34	34	37	15	40	20	75	4.8
20	23	37	A0jns7	JHU19895.P185B04	77	86	51	59	33	33	37	18	48	44	53	2.722
20	23	38	A0jns7	JHU19895.P185B04	75	82	54	65	33	33	37	17	45	42	49	2.647
16	29	59	A1CF	JHU15001.P158B10	114	157	176	112	33	33	37	16	43	81	124	7.5
16	29	60	A1CF	JHU15001.P158B10	101	138	210	152	33	33	37	17	45	68	105	5.941
19	9	33	A2aik5	JHU19607.P182D05	47	65	115	176	34	34	39	18	46	13	31	1.444
19	9	34	A2aik5	JHU19607.P182D05	49	54	26	48	35	35	39	18	46	14	19	0.833
9	9	41	A2ML1	JHU10079.P106H09	75	82	44	53	30	30	34	17	50	45	52	2.824
9	9	42	A2ML1	JHU10079.P106H09	71	76	39	51	30	30	33	13	39	41	46	3.308
5	23	27	A4GALT	JHU05376.P057H08	41	50	28	56	31	31	34	14	41	10	19	1.143
5	23	28	A4GALT	JHU05376.P057H08	38	46	26	56	31	31	34	13	38	7	15	0.923
14	8	21	AAAS	JHU12731.P134E05	42	48	25	52	31	31	34	13	38	11	17	1.077
14	8	22	AAAS	JHU12731.P134E05	39	44	21	47	31	31	34	13	38	8	13	0.769
18	3	23	AACS	JHU16388.P173F11	54	62	34	54	32	32	35	14	40	22	30	1.929
18	3	24	AACS	JHU16388.P173F11	53	60	32	53	32	32	35	14	40	21	28	1.786
5	25	29	AADAC	JHU05568.P059H12	49	56	31	55	31	31	35	15	42	18	25	1.4
5	25	30	AADAC	JHU05568.P059H12	44	50	25	50	31	31	34	14	41	13	19	1.143
12	2	15	AADAC	JHU08448.P089A05	55	71	122	171	34	34	37	16	43	21	37	2.125
12	2	16	AADAC	JHU08448.P089A05	58	62	32	51	33	33	37	17	45	25	29	1.471
10	21	25	AADACL2	JHU09504.P100F03	46	52	24	46	33	33	36	13	36	13	19	1.231
10	21	26	AADACL2	JHU09504.P100F03	47	54	28	51	33	33	35	13	37	14	21	1.462
6	8	23	AADAT	JHU05088.P054E09	113	239	490	205	32	32	35	14	40	81	207	14.571
6	8	24	AADAT	JHU05088.P054E09	131	245	575	234	31	31	35	14	40	100	214	15
5	23	43	AAGAB	JHU06550.P069H04	99	106	53	50	31	31	34	14	41	68	75	5.143
5	23	44	AAGAB	JHU06550.P069H04	98	99	49	49	31	31	33	13	39	67	68	5.077
1	20	1	AAK1	JHU00003.P001G03	52	58	33	56	30	30	32	13	40	22	28	2
1	20	2	AAK1	JHU00003.P001G03	53	59	33	55	29	29	31	13	41	24	30	2.154
15	29	57	AAK1_frag	JHU15034.P158D06	66	70	35	50	34	34	38	17	44	32	36	1.882
15	29	58	AAK1_frag	JHU15034.P158D06	63	69	38	55	33	33	38	17	44	30	36	1.824
2	10	17	AAMDC	JHU01066.P012E09	39	45	24	53	31	31	33	13	39	8	14	0.923
2	10	18	AAMDC	JHU01066.P012E09	39	68	346	508	31	31	34	13	38	8	37	2.615
2	20	55	AAMDC	JHU03471.P037E03	68	76	41	53	33	33	42	145	345	35	43	0.234
2	20	56	AAMDC	JHU03471.P037E03	63	71	40	56	33	33	37	15	40	30	38	2.267
13	17	31	AAMP	JHU13499.P142H03	43	51	27	52	31	31	36	21	58	12	20	0.714
13	17	32	AAMP	JHU13499.P142H03	41	48	23	47	31	31	34	14	41	10	17	1
18	12	19	AAMP	JHU16389.P173E02	118	124	64	51	31	31	34	13	38	87	93	6.923
18	12	20	AAMP	JHU16389.P173E02	108	114	56	49	31	31	34	13	38	77	83	6.154
3	28	35	AAR2	JHU02216.P024C12	90	100	53	53	33	33	39	19	48	57	67	3.211
3	28	36	AAR2	JHU02216.P024C12	92	98	49	50	34	34	39	19	48	58	64	3.105
4	11	15	AARS	JHU00963.P011B06	36	39	16	41	33	33	37	17	45	3	6	0.118
4	11	16	AARS	JHU00963.P011B06	36	39	18	46	33	33	38	17	44	3	6	0.059
12	27	23	AARSD1	JHU08928.P094B12	101	103	51	49	31	31	36	16	44	70	72	4.188
12	27	24	AARSD1	JHU08928.P094B12	99	107	54	50	32	32	36	16	44	67	75	4.438
4	17	15	AASDH	JHU00866.P010B07	34	40	20	50	32	32	36	17	47	2	8	0.235
4	17	16	AASDH	JHU00866.P010B07	33	36	16	44	31	31	36	17	47	2	5	0
9	16	17	AATF	JHU08640.P091G10	48	55	31	56	31	31	33	13	39	17	24	1.692
9	16	18	AATF	JHU08640.P091G10	50	55	29	52	30	30	33	15	45	20	25	1.467
17	3	57	AATK	JHU19353.P197H07	42	47	25	53	31	31	34	14	41	11	16	0.929
17	3	58	AATK	JHU19353.P197H07	43	50	27	54	31	31	34	14	41	12	19	1.143
20	4	3	AB937783.1_frag	JHU15531.P163A07	45	55	30	54	33	33	38	16	42	12	22	1.063
20	4	4	AB937783.1_frag	JHU15531.P163A07	49	55	29	52	33	33	38	24	63	16	22	0.708
1	7	25	ABAT	JHU01826.P020H01	51	57	30	52	29	29	32	12	37	22	28	2.083
1	7	26	ABAT	JHU01826.P020H01	50	57	30	52	29	29	33	13	39	21	28	1.846
5	29	29	ABAT	JHU05474.P058H10	47	55	32	58	31	31	35	15	42	16	24	1.333
5	29	30	ABAT	JHU05474.P058H10	49	75	192	256	32	32	35	16	45	17	43	2.5
22	9	35	ABCA10	JHU17871.P222F09	38	45	22	48	33	33	76	508	668	5	12	-0.061
22	9	36	ABCA10	JHU17871.P222F09	39	43	19	44	33	33	62	329	530	6	10	-0.058
24	3	35	ABCA12	JHU17778.P221B11	44	48	25	52	34	34	42	72	171	10	14	0.083
24	3	36	ABCA12	JHU17778.P221B11	44	47	22	46	35	35	40	18	45	9	12	0.389
19	1	31	ABCA2	JHU19766.P183D01	131	173	321	185	35	35	38	15	39	96	138	9
19	1	32	ABCA2	JHU19766.P183D01	119	156	316	202	34	34	38	14	36	85	122	8.429
10	10	27	ABCA6	JHU09505.P100E05	38	53	131	247	31	31	34	13	38	7	22	1.462
10	10	28	ABCA6	JHU09505.P100E05	38	45	24	53	31	31	34	13	38	7	14	0.846
8	7	57	ABCA8	JHU07296.P080B05	364	756	1402	185	33	33	36	16	44	331	723	45
8	7	58	ABCA8	JHU07296.P080B05	311	551	897	162	33	33	36	16	44	278	518	32.188
23	25	33	ABCA9	JHU17964.P223D08	41	44	20	45	36	36	40	17	42	5	8	0.235
23	25	34	ABCA9	JHU17964.P223D08	42	46	22	47	35	35	39	16	41	7	11	0.438
24	29	1	ABCB5	JHU17112.P202B02	34	40	18	45	34	34	39	29	74	0	6	0.034
24	29	2	ABCB5	JHU17112.P202B02	36	41	20	48	33	33	38	17	44	3	8	0.176
23	15	13	ABCB6	JHU18148.P209D02	52	57	28	49	34	34	38	16	42	18	23	1.188
23	15	14	ABCB6	JHU18148.P209D02	50	58	46	79	34	34	38	16	42	16	24	1.25
6	1	19	ABCB7	JHU05185.P055F01	43	50	27	54	31	31	35	15	42	12	19	1
6	1	20	ABCB7	JHU05185.P055F01	41	49	25	51	32	32	34	13	38	9	17	1.154
4	6	53	ABCB9	JHU03266.P035A09	55	61	32	52	33	33	37	16	43	22	28	1.5
4	6	54	ABCB9	JHU03266.P035A09	55	90	374	415	34	34	38	17	44	21	56	3.059
24	28	35	ABCC1	JHU18053.P224A12	46	51	26	50	34	34	42	46	109	12	17	0.196
24	28	36	ABCC1	JHU18053.P224A12	45	52	27	51	34	34	46	124	269	11	18	0.048
7	4	55	ABCC10_frag	JHU07488.P079C03	69	75	42	56	34	34	38	14	36	35	41	2.643
7	4	56	ABCC10_frag	JHU07488.P079C03	68	73	39	53	34	34	37	14	37	34	39	2.571
22	2	27	ABCC12	JHU17417.P217E05	44	48	23	47	33	33	35	13	37	11	15	1
22	2	28	ABCC12	JHU17417.P217E05	40	45	22	48	33	33	35	14	40	7	12	0.714
15	15	57	ABCC13	JHU14997.P157D06	44	48	22	45	33	33	37	16	43	11	15	0.688
15	15	58	ABCC13	JHU14997.P157D06	42	47	22	46	33	33	38	16	42	9	14	0.563
5	19	53	ABCC4	JHU07105.P075H11	38	46	26	56	30	30	33	15	45	8	16	0.867
5	19	54	ABCC4	JHU07105.P075H11	41	52	78	150	29	29	32	15	46	12	23	1.333
8	25	33	ABCC5	JHU05953.P063B08	42	47	24	51	31	31	35	15	42	11	16	0.8
8	25	34	ABCC5	JHU05953.P063B08	40	46	24	52	31	31	35	15	42	9	15	0.733
8	32	35	ABCC6	JHU05856.P062A12	47	51	26	50	33	33	36	15	41	14	18	1
8	32	36	ABCC6	JHU05856.P062A12	44	50	25	50	33	33	36	16	44	11	17	0.875
22	6	31	ABCC8	JHU17965.P223E01	40	46	23	50	31	31	33	12	36	9	15	1.083
22	6	32	ABCC8	JHU17965.P223E01	39	51	76	149	32	32	34	13	38	7	19	1.308
1	30	59	ABCC9	JHU03744.P040G10	68	76	44	57	31	31	36	41	113	37	45	0.976
1	30	60	ABCC9	JHU03744.P040G10	60	66	36	54	31	31	34	14	41	29	35	2.286
12	6	7	ABCD1	JHU08256.P087A01	53	59	30	50	33	33	37	23	62	20	26	0.957
12	6	8	ABCD1	JHU08256.P087A01	57	61	30	49	32	32	36	15	41	25	29	1.667
2	28	53	ABCD4	JHU03362.P036E12	38	50	71	142	34	34	44	170	386	4	16	0.035
2	28	54	ABCD4	JHU03362.P036E12	38	44	19	43	34	34	37	14	37	4	10	0.5
9	26	25	ABCE1	JHU09217.P097G04	41	51	29	56	31	31	35	14	40	10	20	1.143
9	26	26	ABCE1	JHU09217.P097G04	44	52	29	55	32	32	36	15	41	12	20	1.067
9	10	11	ABCF1	JHU08352.P088G09	40	45	24	53	30	30	32	13	40	10	15	1
9	10	12	ABCF1	JHU08352.P088G09	39	43	21	48	30	30	32	14	43	9	13	0.786
5	31	23	ABCF2	JHU05280.P056H12	33	40	49	122	31	31	35	14	40	2	9	0.357
5	31	24	ABCF2	JHU05280.P056H12	33	37	17	45	31	31	34	13	38	2	6	0.231
4	28	11	ABCF3	JHU00673.P008A12	65	83	150	180	33	33	38	17	44	32	50	2.647
4	28	12	ABCF3	JHU00673.P008A12	62	74	95	128	33	33	37	16	43	29	41	2.313
14	4	53	ABCG1	JHU14712.P155E11	43	111	792	713	32	32	34	13	38	11	79	5.923
14	4	54	ABCG1	JHU14712.P155E11	41	48	25	52	33	33	35	13	37	8	15	1
7	10	33	ABCG2	JHU06048.P064C05	48	52	25	48	34	34	38	16	42	14	18	0.875
7	10	34	ABCG2	JHU06048.P064C05	46	53	27	50	34	34	38	16	42	12	19	0.938
19	23	15	ABCG2	JHU16055.P169D08	44	52	29	55	34	34	38	15	39	10	18	0.933
19	23	16	ABCG2	JHU16055.P169D08	49	55	28	50	34	34	38	16	42	15	21	1.063
24	22	3	ABCG8	JHU17113.P202A07	36	40	20	50	32	32	37	17	45	4	8	0.176
24	22	4	ABCG8	JHU17113.P202A07	37	42	20	47	32	32	37	17	45	5	10	0.294
6	32	47	ABHD1	JHU06624.P070E12	41	44	18	40	34	34	37	14	37	7	10	0.5
6	32	48	ABHD1	JHU06624.P070E12	38	42	18	42	34	34	37	13	35	4	8	0.385
7	4	25	ABHD10	JHU05569.P059C03	65	75	46	61	34	34	38	14	36	31	41	2.643
7	4	26	ABHD10	JHU05569.P059C03	58	68	39	57	34	34	38	14	36	24	34	2.143
9	20	33	ABHD11	JHU09600.P101G07	31	35	16	45	30	30	33	13	39	1	5	0.154
9	20	34	ABHD11	JHU09600.P101G07	31	34	15	44	31	31	33	13	39	0	3	0.077
9	23	3	ABHD11	JHU07680.P081H08	43	47	23	48	31	31	33	13	39	12	16	1.077
9	23	4	ABHD11	JHU07680.P081H08	39	44	23	52	31	31	33	13	39	8	13	0.846
13	32	19	ABHD12	JHU12732.P134G04	44	49	26	53	32	32	35	13	37	12	17	1.077
13	32	20	ABHD12	JHU12732.P134G04	45	51	37	72	31	31	34	12	35	14	20	1.417
14	2	57	ABHD12B	JHU14904.P157E05	46	53	30	56	32	32	34	13	38	14	21	1.462
14	2	58	ABHD12B	JHU14904.P157E05	49	56	28	50	32	32	34	13	38	17	24	1.692
14	18	41	ABHD13	JHU14075.P148E11	38	42	18	42	32	32	35	14	40	6	10	0.5
14	18	42	ABHD13	JHU14075.P148E11	38	44	20	45	33	33	36	14	38	5	11	0.571
18	13	37	ABHD13	JHU14075.P188F02	41	46	22	47	32	32	35	14	40	9	14	0.786
18	13	38	ABHD13	JHU14075.P188F02	36	42	20	47	32	32	35	16	45	4	10	0.438
12	13	23	ABHD14A	JHU09120.P096B10	48	74	203	274	32	32	37	39	105	16	42	0.949
12	13	24	ABHD14A	JHU09120.P096B10	50	62	59	95	32	32	37	17	45	18	30	1.471
14	15	19	ABHD14B	JHU12635.P133F02	71	76	39	51	33	33	35	13	37	38	43	3.154
14	15	20	ABHD14B	JHU12635.P133F02	64	71	37	52	33	33	35	14	40	31	38	2.571
12	11	21	ABHD16A	JHU09031.P095B06	52	61	34	55	33	33	36	15	41	19	28	1.667
12	11	22	ABHD16A	JHU09031.P095B06	50	56	30	53	32	32	36	15	41	18	24	1.333
13	15	43	ABHD16B	JHU14183.P149H02	79	87	49	56	30	30	33	14	42	49	57	3.857
13	15	44	ABHD16B	JHU14183.P149H02	78	120	346	288	30	30	34	14	41	48	90	6.143
5	4	21	ABHD17A	JHU05215.P055G07	48	61	43	70	30	30	33	14	42	18	31	2
5	4	22	ABHD17A	JHU05215.P055G07	54	72	108	150	30	30	32	14	43	24	42	2.857
10	17	19	ABHD17A	JHU08955.P094F03	57	64	33	51	32	32	34	13	38	25	32	2.308
10	17	20	ABHD17A	JHU08955.P094F03	52	58	32	55	32	32	35	13	37	20	26	1.769
12	14	7	ABHD17A	JHU08186.P086A02	43	51	31	60	33	33	37	16	43	10	18	0.875
12	14	8	ABHD17A	JHU08186.P086A02	44	53	51	96	32	32	36	17	47	12	21	1
18	15	3	ABHD17A	JHU15312.P161F06	104	122	94	77	32	32	34	13	38	72	90	6.769
18	15	4	ABHD17A	JHU15312.P161F06	93	103	57	55	32	32	35	13	37	61	71	5.231
8	17	31	ABHD17B	JHU05884.P062B03	48	56	31	55	31	31	35	16	45	17	25	1.313
8	17	32	ABHD17B	JHU05884.P062B03	48	54	29	53	32	32	36	16	44	16	22	1.125
22	32	17	ABHD2	JHU18239.P210E12	61	93	362	389	34	34	38	14	36	27	59	3.929
22	32	18	ABHD2	JHU18239.P210E12	50	59	30	50	34	34	38	14	36	16	25	1.5
11	23	17	ABHD4	JHU08449.P089D12	2491	3610	4092	113	35	35	41	29	70	2456	3575	123.069
11	23	18	ABHD4	JHU08449.P089D12	2694	3612	3496	96	35	35	42	48	114	2659	3577	74.375
20	31	19	ABHD5	JHU01153.P176B04	236	716	1688	235	34	34	38	22	57	202	682	30.818
20	31	20	ABHD5	JHU01153.P176B04	110	134	157	117	33	33	38	19	50	77	101	5.053
3	5	59	ABHD6	JHU03458.P037D09	88	96	51	53	34	34	38	18	47	54	62	3.222
3	5	60	ABHD6	JHU03458.P037D09	80	82	40	48	34	34	39	26	66	46	48	1.654
14	12	19	ABHD8	JHU12636.P133E02	108	113	60	53	31	31	34	13	38	77	82	6.077
14	12	20	ABHD8	JHU12636.P133E02	96	105	58	55	32	32	34	13	38	64	73	5.462
2	28	7	ABI1	JHU00289.P008E04	800	1275	1617	126	34	34	38	15	39	766	1241	82.467
2	28	8	ABI1	JHU00289.P008E04	600	1111	1808	162	34	34	38	14	36	566	1077	76.643
3	28	1	ABI1	JHU00289.P004C04	666	1055	1192	112	36	36	41	18	43	630	1019	56.333
3	28	2	ABI1	JHU00289.P004C04	1144	1899	2322	122	36	36	40	19	47	1108	1863	97.842
6	10	1	ABI2	JHU04128.P044E01	47	55	32	58	31	31	34	13	38	16	24	1.615
6	10	2	ABI2	JHU04128.P044E01	60	77	91	118	31	31	37	49	132	29	46	0.816
23	13	7	ABI3	JHU17324.P208D02	163	302	515	170	33	33	38	16	42	130	269	16.5
23	13	8	ABI3	JHU17324.P208D02	172	391	1015	259	34	34	38	16	42	138	357	22.063
8	29	55	ABI3BP	JHU07395.P078B02	38	42	20	47	33	33	37	17	45	5	9	0.294
8	29	56	ABI3BP	JHU07395.P078B02	34	40	22	55	32	32	36	16	44	2	8	0.25
13	8	51	ABL2	JHU14616.P154G05	64	75	82	109	30	30	33	14	42	34	45	3
13	8	52	ABL2	JHU14616.P154G05	59	68	40	58	30	30	33	13	39	29	38	2.692
10	25	25	ABLIM1	JHU09408.P099F04	45	56	48	85	34	34	37	14	37	11	22	1.357
10	25	26	ABLIM1	JHU09408.P099F04	46	51	23	45	33	33	36	15	41	13	18	1
4	9	7	ABLIM3	JHU00482.P006B01	64	70	39	55	34	34	38	17	44	30	36	1.882
4	9	8	ABLIM3	JHU00482.P006B01	63	74	64	86	34	34	39	18	46	29	40	1.944
6	21	27	ABR	JHU05664.P060F07	64	79	53	67	33	33	37	36	97	31	46	1.167
6	21	28	ABR	JHU05664.P060F07	62	69	38	55	33	33	37	35	94	29	36	0.914
16	21	17	ABR	JHU12541.P132B11	109	117	58	49	32	32	37	16	43	77	85	5
16	21	18	ABR	JHU12541.P132B11	95	105	58	55	32	32	36	15	41	63	73	4.6
24	12	17	ABRA	JHU18149.P209A10	47	52	25	48	33	33	37	17	45	14	19	0.882
24	12	18	ABRA	JHU18149.P209A10	48	54	28	51	33	33	38	17	44	15	21	0.941
20	25	41	ABRACL	JHU04812.P187B12	73	103	209	202	37	37	45	30	66	36	66	1.933
20	25	42	ABRACL	JHU04812.P187B12	91	120	162	135	39	39	55	111	201	52	81	0.586
1	6	9	ABT1	JHU00578.P007G05	38	42	20	47	29	29	32	12	37	9	13	0.833
1	6	10	ABT1	JHU00578.P007G05	36	41	21	51	30	30	32	12	37	6	11	0.75
12	16	17	ABTB1	JHU08641.P091A10	93	102	60	58	32	32	36	17	47	61	70	3.882
12	16	18	ABTB1	JHU08641.P091A10	90	97	56	57	32	32	36	16	44	58	65	3.813
14	24	5	ABTB1	JHU11712.P123E12	136	143	78	54	33	33	37	15	40	103	110	7.067
14	24	6	ABTB1	JHU11712.P123E12	119	128	74	57	34	34	37	15	40	85	94	6.067
16	32	1	ABTB1	JHU11615.P122A04	55	62	35	56	33	33	36	16	44	22	29	1.625
16	32	2	ABTB1	JHU11615.P122A04	46	55	32	58	33	33	37	17	45	13	22	1.059
17	18	7	AC008382.6_frag	JHU16006.P168G03	45	51	27	52	31	31	33	14	42	14	20	1.286
17	18	8	AC008382.6_frag	JHU16006.P168G03	47	52	26	50	31	31	35	20	57	16	21	0.85
10	32	51	AC008733.9_frag	JHU10934.P114E08	46	68	156	229	34	34	37	14	37	12	34	2.214
10	32	52	AC008733.9_frag	JHU10934.P114E08	43	51	25	49	34	34	37	14	37	9	17	1
11	7	47	AC011504.3_frag	JHU10748.P112D09	41	45	21	46	34	34	37	14	37	7	11	0.571
11	7	48	AC011504.3_frag	JHU10748.P112D09	40	45	20	44	34	34	38	15	39	6	11	0.467
11	21	45	AC013402.2_frag	JHU10746.P112D07	40	46	26	56	33	33	38	46	121	7	13	0.174
11	21	46	AC013402.2_frag	JHU10746.P112D07	38	46	27	58	33	33	36	15	41	5	13	0.667
16	1	5	AC017104.8_frag	JHU11756.P123B09	38	48	75	156	34	34	41	80	195	4	14	0.088
16	1	6	AC017104.8_frag	JHU11756.P123B09	39	45	20	44	34	34	41	73	178	5	11	0.055
9	29	51	AC018359.1_frag	JHU10942.P114H06	38	43	19	44	32	32	35	15	42	6	11	0.533
9	29	52	AC018359.1_frag	JHU10942.P114H06	36	43	21	48	31	31	35	14	40	5	12	0.571
10	9	41	AC025171.8_frag	JHU10173.P106F09	44	51	26	50	31	31	34	12	35	13	20	1.417
10	9	42	AC025171.8_frag	JHU10173.P106F09	45	51	25	49	32	32	34	13	38	13	19	1.308
15	6	5	AC048382.7_frag	JHU11806.P123C09	47	52	26	50	34	34	38	14	36	13	18	1
15	6	6	AC048382.7_frag	JHU11806.P123C09	46	54	45	83	34	34	38	14	36	12	20	1.143
14	25	3	AC074325.7_frag	JHU11805.P123F08	36	40	16	40	33	33	36	13	36	3	7	0.308
14	25	4	AC074325.7_frag	JHU11805.P123F08	38	44	21	47	33	33	36	15	41	5	11	0.533
13	13	3	AC090195.5_frag	JHU11900.P124H06	46	52	28	53	30	30	33	14	42	16	22	1.357
13	13	4	AC090195.5_frag	JHU11900.P124H06	42	47	27	57	30	30	35	29	82	12	17	0.414
16	13	47	AC092535.3_frag	JHU14519.P152B10	37	41	20	48	33	33	36	16	44	4	8	0.313
16	13	48	AC092535.3_frag	JHU14519.P152B10	34	39	18	46	32	32	35	16	45	2	7	0.25
16	2	7	AC093668.4_frag	JHU11992.P125A01	43	54	41	75	34	34	37	16	43	9	20	1.063
16	2	8	AC093668.4_frag	JHU11992.P125A01	42	48	26	54	33	33	38	16	42	9	15	0.625
15	31	1	AC096559.1_frag	JHU11897.P124D04	41	44	21	47	33	33	37	16	43	8	11	0.438
15	31	2	AC096559.1_frag	JHU11897.P124D04	39	45	25	55	33	33	37	16	43	6	12	0.5
13	18	43	AC100793.2_frag	JHU14516.P152G03	38	45	24	53	30	30	33	15	45	8	15	0.8
13	18	44	AC100793.2_frag	JHU14516.P152G03	38	44	25	56	30	30	33	15	45	8	14	0.733
12	24	55	AC104057_frag	JHU11420.P119A04	34	39	16	41	32	32	36	16	44	2	7	0.188
12	24	56	AC104057_frag	JHU11420.P119A04	34	39	18	46	33	33	56	293	523	1	6	-0.058
19	30	1	AC113415.3_frag	JHU15625.P164C02	48	54	27	50	34	34	38	17	44	14	20	0.941
19	30	2	AC113415.3_frag	JHU15625.P164C02	46	51	26	50	34	34	38	16	42	12	17	0.813
20	30	1	AC113415.3_frag	JHU15624.P164A02	42	46	22	47	33	33	37	17	45	9	13	0.529
20	30	2	AC113415.3_frag	JHU15624.P164A02	38	44	21	47	33	33	38	17	44	5	11	0.353
17	4	25	AC124312.1	JHU15672.P179G03	66	73	44	60	31	31	33	14	42	35	42	2.857
17	4	26	AC124312.1	JHU15672.P179G03	59	67	39	58	31	31	34	14	41	28	36	2.357
17	18	25	AC124312.1	JHU15672.P180G03	81	107	192	179	31	31	33	14	42	50	76	5.286
17	18	26	AC124312.1	JHU15672.P180G03	66	73	40	54	30	30	33	14	42	36	43	2.857
20	23	7	AC124312.1	JHU15672.P165B04	43	48	25	52	32	32	36	15	41	11	16	0.8
20	23	8	AC124312.1	JHU15672.P165B04	40	47	25	53	33	33	38	53	139	7	14	0.17
10	14	57	AC137794.2_frag	JHU11321.P118E06	36	40	16	40	31	31	34	13	38	5	9	0.462
10	14	58	AC137794.2_frag	JHU11321.P118E06	38	41	17	41	32	32	34	13	38	6	9	0.538
16	19	51	AC209618.3_frag	JHU14745.P155B07	46	52	27	51	33	33	38	23	60	13	19	0.609
16	19	52	AC209618.3_frag	JHU14745.P155B07	44	53	30	56	32	32	36	16	44	12	21	1.063
18	19	55	AC213203.1	JHU16879.P199F03	47	57	63	110	33	33	35	13	37	14	24	1.692
18	19	56	AC213203.1	JHU16879.P199F03	39	44	21	47	33	33	35	13	37	6	11	0.692
3	6	49	AC236656.3_frag	JHU03294.P035C01	50	53	24	45	35	35	47	189	402	15	18	0.032
3	6	50	AC236656.3_frag	JHU03294.P035C01	44	50	23	46	34	34	47	196	417	10	16	0.015
13	27	7	AC240719.1_frag	JHU12057.P126H04	41	48	25	52	32	32	35	14	40	9	16	0.929
13	27	8	AC240719.1_frag	JHU12057.P126H04	40	47	23	48	31	31	35	14	40	9	16	0.857
8	31	41	AC246818.2_frag	JHU06526.P068B12	44	51	25	49	33	33	37	18	48	11	18	0.778
8	31	42	AC246818.2_frag	JHU06526.P068B12	44	50	26	52	31	31	35	16	45	13	19	0.938
11	13	49	AC255379.1_frag	JHU11072.P116D02	45	50	26	52	33	33	37	15	40	12	17	0.867
11	13	50	AC255379.1_frag	JHU11072.P116D02	44	49	24	48	33	33	37	14	37	11	16	0.857
4	32	39	AC255553.1_frag	JHU02401.P026A08	35	39	20	51	33	33	37	16	43	2	6	0.125
4	32	40	AC255553.1_frag	JHU02401.P026A08	34	38	19	50	33	33	38	21	55	1	5	0
11	8	17	ACAA1	JHU08544.P090C09	170	344	830	241	34	34	38	14	36	136	310	21.857
11	8	18	ACAA1	JHU08544.P090C09	151	381	1152	302	34	34	37	14	37	117	347	24.571
11	19	7	ACAA1	JHU08257.P087D03	39	46	25	54	33	33	39	36	92	6	13	0.194
11	19	8	ACAA1	JHU08257.P087D03	38	43	20	46	33	33	37	16	43	5	10	0.375
5	15	29	ACAA2	JHU05377.P057H10	39	46	23	50	30	30	33	13	39	9	16	1
5	15	30	ACAA2	JHU05377.P057H10	41	46	23	50	30	30	32	13	40	11	16	1.077
16	6	45	ACACA	JHU14363.P151A05	80	88	48	54	33	33	38	24	63	47	55	2.083
16	6	46	ACACA	JHU14363.P151A05	75	84	46	54	33	33	38	24	63	42	51	1.917
3	26	21	ACAD10	JHU01154.P013C08	58	63	33	52	34	34	38	16	42	24	29	1.563
3	26	22	ACAD10	JHU01154.P013C08	54	63	34	53	34	34	38	16	42	20	29	1.563
12	19	55	ACAD11	JHU11327.P119B03	72	94	129	137	31	31	35	15	42	41	63	3.933
12	19	56	ACAD11	JHU11327.P119B03	68	74	44	59	31	31	35	14	40	37	43	2.786
2	10	21	ACAD11_frag	JHU01442.P016E05	62	72	46	63	32	32	34	13	38	30	40	2.923
2	10	22	ACAD11_frag	JHU01442.P016E05	52	58	31	53	31	31	33	13	39	21	27	1.923
5	22	15	ACAD8	JHU04705.P050G07	40	49	27	55	31	31	33	13	39	9	18	1.231
5	22	16	ACAD8	JHU04705.P050G07	42	50	25	50	30	30	33	13	39	12	20	1.308
13	20	19	ACAD9	JHU12638.P133G03	55	63	35	55	30	30	34	14	41	25	33	2.071
13	20	20	ACAD9	JHU12638.P133G03	55	61	33	54	31	31	34	19	55	24	30	1.421
7	8	27	ACADL	JHU05475.P058C05	53	61	35	57	34	34	38	15	39	19	27	1.533
7	8	28	ACADL	JHU05475.P058C05	57	65	35	53	34	34	38	15	39	23	31	1.8
8	17	23	ACADM	JHU05089.P054B11	78	83	48	57	32	32	36	16	44	46	51	2.938
8	17	24	ACADM	JHU05089.P054B11	74	80	45	56	32	32	36	16	44	42	48	2.75
10	1	9	ACADS	JHU08258.P087F05	60	69	40	57	32	32	34	15	44	28	37	2.333
10	1	10	ACADS	JHU08258.P087F05	61	67	36	53	32	32	34	13	38	29	35	2.538
15	25	41	ACADVL	JHU13979.P147D12	113	131	106	80	34	34	39	19	48	79	97	4.842
15	25	42	ACADVL	JHU13979.P147D12	104	162	591	364	34	34	39	17	43	70	128	7.235
7	17	53	ACAN	JHU07008.P074D11	41	47	25	53	34	34	38	33	86	7	13	0.273
7	17	54	ACAN	JHU07008.P074D11	41	45	20	44	33	33	36	14	38	8	12	0.643
7	32	51	ACAN	JHU07008.P074C08	41	44	21	47	33	33	37	16	43	8	11	0.438
7	32	52	ACAN	JHU07008.P074C08	38	44	23	52	34	34	38	16	42	4	10	0.375
15	8	49	ACAP1	JHU14632.P154C01	55	63	36	57	34	34	38	14	36	21	29	1.786
15	8	50	ACAP1	JHU14632.P154C01	53	59	31	52	34	34	38	14	36	19	25	1.5
7	29	51	ACAP2	JHU07020.P074D06	92	104	60	57	33	33	37	17	45	59	71	3.941
7	29	52	ACAP2	JHU07020.P074D06	92	98	54	55	33	33	37	15	40	59	65	4.067
9	20	29	ACAT1	JHU09218.P097G11	36	41	19	46	30	30	33	15	45	6	11	0.533
9	20	30	ACAT1	JHU09218.P097G11	36	42	22	52	30	30	32	14	43	6	12	0.714
4	3	43	ACAT2	JHU02689.P029B03	37	42	19	45	33	33	37	16	43	4	9	0.313
4	3	44	ACAT2	JHU02689.P029B03	40	44	21	47	33	33	39	54	138	7	11	0.093
11	18	41	ACBD3	JHU10271.P108C11	37	43	21	48	33	33	38	47	123	4	10	0.106
11	18	42	ACBD3	JHU10271.P108C11	35	41	23	56	33	33	39	50	128	2	8	0.04
11	3	27	ACBD4	JHU09219.P097D07	38	43	19	44	34	34	44	163	370	4	9	-0.006
11	3	28	ACBD4	JHU09219.P097D07	39	57	151	264	34	34	37	14	37	5	23	1.429
14	21	23	ACBD4	JHU12923.P136F11	39	43	18	41	33	33	36	13	36	6	10	0.538
14	21	24	ACBD4	JHU12923.P136F11	39	84	284	338	33	33	36	14	38	6	51	3.429
14	10	23	ACBD5	JHU12924.P136E09	43	48	23	47	32	32	35	13	37	11	16	1
14	10	24	ACBD5	JHU12924.P136E09	41	48	23	47	32	32	35	13	37	9	16	1
2	27	47	ACBD6	JHU02785.P030F12	179	179	89	49	34	34	37	15	40	145	145	9.467
2	27	48	ACBD6	JHU02785.P030F12	169	170	89	52	34	34	37	14	37	135	136	9.5
8	26	3	ACBD7	JHU03846.P041A08	171	171	81	47	32	32	36	15	41	139	139	9
8	26	4	ACBD7	JHU03846.P041A08	161	159	69	43	33	33	36	16	44	128	126	7.688
3	8	7	ACCS	JHU00543.P006C01	71	82	46	56	34	34	39	15	38	37	48	2.867
3	8	8	ACCS	JHU00543.P006C01	70	86	71	82	34	34	38	17	44	36	52	2.824
7	13	23	ACD	JHU05281.P056D10	69	100	194	194	33	33	37	16	43	36	67	3.938
7	13	24	ACD	JHU05281.P056D10	72	83	77	92	33	33	42	101	240	39	50	0.406
17	13	51	ACE	JHU19258.P196H06	43	50	25	50	30	30	33	15	45	13	20	1.133
17	13	52	ACE	JHU19258.P196H06	43	48	23	47	30	30	33	13	39	13	18	1.154
19	28	11	ACER2	JHU15962.P168C12	47	53	26	49	34	34	38	16	42	13	19	0.938
19	28	12	ACER2	JHU15962.P168C12	49	54	27	50	34	34	38	16	42	15	20	1
20	31	11	ACER2	JHU15962.P168B12	50	57	32	56	33	33	37	16	43	17	24	1.25
20	31	12	ACER2	JHU15962.P168B12	48	54	30	55	34	34	38	17	44	14	20	0.941
19	1	19	ACHE	JHU16579.P175D01	47	59	54	91	34	34	38	15	39	13	25	1.4
19	1	20	ACHE	JHU16579.P175D01	45	50	23	46	34	34	37	16	43	11	16	0.813
4	31	27	ACKR1	JHU01853.P020B08	52	58	35	60	32	32	36	16	44	20	26	1.375
4	31	28	ACKR1	JHU01853.P020B08	46	51	27	52	32	32	37	16	43	14	19	0.875
14	17	37	ACKR1	JHU13909.P146F03	34	38	15	39	33	33	36	15	41	1	5	0.133
14	17	38	ACKR1	JHU13909.P146F03	36	38	15	39	33	33	36	15	41	3	5	0.133
12	29	13	ACKR2	JHU08553.P090B02	46	56	33	58	32	32	37	17	45	14	24	1.118
12	29	14	ACKR2	JHU08553.P090B02	48	56	31	55	32	32	37	18	48	16	24	1.056
1	30	43	ACKR3	JHU03005.P032G02	53	59	31	52	31	31	41	121	295	22	28	0.149
1	30	44	ACKR3	JHU03005.P032G02	53	59	31	52	31	31	34	15	44	22	28	1.667
13	14	39	ACKR3	JHU13907.P146G06	38	45	24	53	30	30	33	13	39	8	15	0.923
13	14	40	ACKR3	JHU13907.P146G06	44	46	23	50	30	30	33	13	39	14	16	1
17	20	9	ACKR4	JHU15682.P165G07	42	51	28	54	30	30	34	15	44	12	21	1.133
17	20	10	ACKR4	JHU15682.P165G07	44	51	27	52	31	31	33	13	39	13	20	1.385
5	8	49	ACLY	JHU07009.P074G01	33	38	18	47	30	30	32	13	40	3	8	0.462
5	8	50	ACLY	JHU07009.P074G01	31	38	19	50	29	29	32	15	46	2	9	0.4
2	30	9	ACMSD	JHU00674.P008E06	44	51	25	49	34	34	38	14	36	10	17	0.929
2	30	10	ACMSD	JHU00674.P008E06	44	50	24	48	34	34	38	14	36	10	16	0.857
18	3	27	ACO1	JHU03940.P177F07	52	59	31	52	33	33	35	13	37	19	26	1.846
18	3	28	ACO1	JHU03940.P177F07	49	55	30	54	33	33	36	15	41	16	22	1.267
4	9	27	ACO2	JHU01633.P018B05	39	45	22	48	33	33	37	20	54	6	12	0.4
4	9	28	ACO2	JHU01633.P018B05	38	43	20	46	33	33	37	17	45	5	10	0.353
11	5	45	ACO2	JHU10367.P109D05	48	56	31	55	34	34	38	14	36	14	22	1.286
11	5	46	ACO2	JHU10367.P109D05	49	56	32	57	34	34	37	15	40	15	22	1.267
19	7	23	ACO2	JHU01633.P176D09	44	49	22	44	34	34	38	14	36	10	15	0.786
19	7	24	ACO2	JHU01633.P176D09	41	46	20	43	34	34	38	14	36	7	12	0.571
14	14	59	ACOT11	JHU15002.P158E10	67	99	245	247	31	31	34	13	38	36	68	5
14	14	60	ACOT11	JHU15002.P158E10	57	75	98	130	32	32	35	13	37	25	43	3.077
5	6	37	ACOT13	JHU06419.P067G01	44	54	32	59	30	30	33	13	39	14	24	1.615
5	6	38	ACOT13	JHU06419.P067G01	49	56	31	55	30	30	33	13	39	19	26	1.769
22	6	15	ACOT2	JHU18333.P211E05	70	89	105	117	31	31	34	13	38	39	58	4.231
22	6	16	ACOT2	JHU18333.P211E05	67	78	52	66	32	32	34	13	38	35	46	3.385
18	16	59	ACOT6	JHU16825.P199E10	47	53	29	54	33	33	35	13	37	14	20	1.385
18	16	60	ACOT6	JHU16825.P199E10	45	52	29	55	33	33	35	13	37	12	19	1.308
14	20	7	ACOT7	JHU11903.P125E03	252	275	242	88	33	33	36	14	38	219	242	17.071
14	20	8	ACOT7	JHU11903.P125E03	201	283	906	320	33	33	36	16	44	168	250	15.438
10	12	59	ACOT8	JHU11135.P117E10	60	70	52	74	31	31	34	14	41	29	39	2.571
10	12	60	ACOT8	JHU11135.P117E10	59	65	34	52	31	31	34	13	38	28	34	2.385
3	27	15	ACOT9	JHU00867.P010D08	53	60	32	53	36	36	39	16	41	17	24	1.313
3	27	16	ACOT9	JHU00867.P010D08	45	51	26	50	34	34	39	17	43	11	17	0.706
7	26	49	ACOX1	JHU06913.P073C04	1285	1919	1909	99	34	34	39	23	58	1251	1885	81.739
7	26	50	ACOX1	JHU06913.P073C04	806	1298	1338	103	34	34	41	35	85	772	1264	35.914
5	6	59	ACOX2	JHU07489.P079G09	46	54	31	57	30	30	33	13	39	16	24	1.615
5	6	60	ACOX2	JHU07489.P079G09	48	57	31	54	30	30	33	14	42	18	27	1.714
3	10	27	ACOX3	JHU01827.P020C05	75	82	43	52	34	34	38	16	42	41	48	2.75
3	10	28	ACOX3	JHU01827.P020C05	67	74	38	51	34	34	38	15	39	33	40	2.4
4	32	5	ACP1	JHU00097.P002A12	44	50	27	54	33	33	40	85	212	11	17	0.118
4	32	6	ACP1	JHU00097.P002A12	46	53	39	73	34	34	39	19	48	12	19	0.737
13	8	55	ACP1	JHU15003.P158G01	34	39	18	46	30	30	33	14	42	4	9	0.429
13	8	56	ACP1	JHU15003.P158G01	33	38	17	44	30	30	34	15	44	3	8	0.267
11	6	27	ACP2	JHU09409.P099C05	41	48	24	50	34	34	38	13	34	7	14	0.769
11	6	28	ACP2	JHU09409.P099C05	41	44	19	43	34	34	37	14	37	7	10	0.5
3	32	5	ACP5	JHU00099.P002C12	49	55	29	52	36	36	40	19	47	13	19	0.789
3	32	6	ACP5	JHU00099.P002C12	50	56	33	58	36	36	40	18	45	14	20	0.889
2	27	5	ACP6	JHU00100.P002F12	52	58	29	50	34	34	38	16	42	18	24	1.25
2	27	6	ACP6	JHU00100.P002F12	53	61	33	54	34	34	38	15	39	19	27	1.533
8	12	39	ACPP	JHU06144.P065A06	70	80	46	57	33	33	37	17	45	37	47	2.529
8	12	40	ACPP	JHU06144.P065A06	76	94	171	181	32	32	36	17	47	44	62	3.412
9	19	39	ACPP	JHU10175.P107H07	50	58	34	58	30	30	32	13	40	20	28	2
9	19	40	ACPP	JHU10175.P107H07	50	54	28	51	30	30	33	14	42	20	24	1.5
16	22	39	ACPP	JHU13884.P146A07	42	46	23	50	32	32	36	16	44	10	14	0.625
16	22	40	ACPP	JHU13884.P146A07	34	40	20	50	31	31	36	16	44	3	9	0.25
17	14	55	ACPT	JHU19449.P198G02	72	80	46	57	31	31	34	17	50	41	49	2.706
17	14	56	ACPT	JHU19449.P198G02	70	76	42	55	30	30	33	13	39	40	46	3.308
21	1	21	ACPT	JHU18643.P215H05	42	48	27	56	31	31	34	14	41	11	17	1
21	1	22	ACPT	JHU18643.P215H05	43	49	26	53	31	31	34	14	41	12	18	1.071
23	11	21	ACR	JHU18644.P215D06	113	205	450	219	35	35	38	16	42	78	170	10.438
23	11	22	ACR	JHU18644.P215D06	107	132	146	110	34	34	38	16	42	73	98	5.875
5	5	53	ACRBP	JHU06914.P073H09	38	44	24	54	30	30	33	14	42	8	14	0.786
5	5	54	ACRBP	JHU06914.P073H09	40	46	24	52	30	30	33	14	42	10	16	0.929
9	20	47	ACRC	JHU10368.P109G11	63	74	55	74	31	31	33	12	36	32	43	3.417
9	20	48	ACRC	JHU10368.P109G11	63	121	593	490	30	30	32	13	40	33	91	6.846
19	22	39	ACRV1	JHU01732.P186C07	48	54	29	53	34	34	37	15	40	14	20	1.133
19	22	40	ACRV1	JHU01732.P186C07	43	50	27	54	33	33	37	16	43	10	17	0.813
9	24	11	ACSBG1	JHU08259.P087G12	212	287	388	135	31	31	35	15	42	181	256	16.8
9	24	12	ACSBG1	JHU08259.P087G12	199	326	845	259	32	32	36	16	44	167	294	18.125
16	14	45	ACSBG1	JHU14267.P150A06	99	106	51	48	33	33	36	16	44	66	73	4.375
16	14	46	ACSBG1	JHU14267.P150A06	88	95	49	51	32	32	36	15	41	56	63	3.933
1	6	27	ACSBG2	JHU01733.P019G05	66	73	48	65	29	29	33	13	39	37	44	3.077
1	6	28	ACSBG2	JHU01733.P019G05	61	66	36	54	30	30	33	17	51	31	36	1.941
17	5	17	ACSBG2	JHU16056.P169H09	51	59	34	57	30	30	33	13	39	21	29	2
17	5	18	ACSBG2	JHU16056.P169H09	47	55	31	56	31	31	33	14	42	16	24	1.571
13	11	7	ACSF2	JHU12093.P127H02	107	129	156	120	30	30	33	13	39	77	99	7.385
13	11	8	ACSF2	JHU12093.P127H02	100	134	299	223	30	30	33	13	39	70	104	7.769
18	17	3	ACSF3	JHU15427.P162F07	42	50	26	52	33	33	36	14	38	9	17	1
18	17	4	ACSF3	JHU15427.P162F07	44	49	23	46	33	33	36	14	38	11	16	0.929
14	23	15	ACSL3	JHU12254.P129F08	40	45	20	44	33	33	37	14	37	7	12	0.571
14	23	16	ACSL3	JHU12254.P129F08	39	44	18	40	33	33	36	14	38	6	11	0.571
14	4	3	ACSL4	JHU11713.P123E07	498	697	1140	163	32	32	40	102	255	466	665	6.441
14	4	4	ACSL4	JHU11713.P123E07	420	476	379	79	31	31	35	14	40	389	445	31.5
14	26	17	ACSL4	JHU12255.P129E12	171	316	695	219	34	34	37	14	37	137	282	19.929
14	26	18	ACSL4	JHU12255.P129E12	119	142	165	116	33	33	36	13	36	86	109	8.154
11	24	13	ACSL5	JHU08642.P091C04	77	87	53	60	34	34	37	15	40	43	53	3.333
11	24	14	ACSL5	JHU08642.P091C04	83	89	47	52	33	33	36	15	41	50	56	3.533
16	14	3	ACSL5	JHU11616.P122A06	64	69	37	53	33	33	36	16	44	31	36	2.063
16	14	4	ACSL5	JHU11616.P122A06	55	61	33	54	32	32	36	16	44	23	29	1.563
8	12	41	ACSL6	JHU06145.P065A10	155	176	128	72	33	33	37	16	43	122	143	8.688
8	12	42	ACSL6	JHU06145.P065A10	143	155	81	52	33	33	37	16	43	110	122	7.375
20	25	5	ACSL6	JHU15479.P163B12	96	146	275	188	36	36	42	23	54	60	110	4.522
20	25	6	ACSL6	JHU15479.P163B12	86	93	55	59	36	36	41	20	48	50	57	2.6
10	24	5	ACSM3	JHU07873.P083E12	44	51	25	49	34	34	37	15	40	10	17	0.933
10	24	6	ACSM3	JHU07873.P083E12	44	51	27	52	33	33	37	14	37	11	18	1
11	8	57	ACSM3	JHU11231.P118C05	41	45	20	44	34	34	37	15	40	7	11	0.533
11	8	58	ACSM3	JHU11231.P118C05	43	48	22	45	33	33	38	22	57	10	15	0.455
3	21	29	ACSM5	JHU01860.P020D11	54	59	31	52	34	34	38	17	44	20	25	1.235
3	21	30	ACSM5	JHU01860.P020D11	51	59	32	54	34	34	39	32	82	17	25	0.625
20	13	15	ACSM5	JHU16351.P172B06	77	84	55	65	32	32	36	16	44	45	52	3
20	13	16	ACSM5	JHU16351.P172B06	70	102	255	250	32	32	36	16	44	38	70	4.125
16	20	17	ACSS1	JHU12256.P129A11	109	149	374	251	32	32	36	16	44	77	117	7.063
16	20	18	ACSS1	JHU12256.P129A11	92	149	367	246	32	32	36	16	44	60	117	7.063
3	9	27	ACSS2	JHU15004.P018D05	38	43	20	46	34	34	38	16	42	4	9	0.313
3	9	28	ACSS2	JHU15004.P018D05	41	47	22	46	34	34	38	16	42	7	13	0.563
9	4	13	ACSS2	JHU08643.P091G03	44	61	95	155	31	31	35	16	45	13	30	1.625
9	4	14	ACSS2	JHU08643.P091G03	49	63	105	166	31	31	34	16	47	18	32	1.813
14	32	57	ACSS2	JHU15004.P158E08	39	44	19	43	34	34	38	14	36	5	10	0.429
14	32	58	ACSS2	JHU15004.P158E08	38	43	20	46	34	34	38	14	36	4	9	0.357
1	28	9	ACSS3	JHU00705.P008G08	39	45	23	51	32	32	35	22	62	7	13	0.455
1	28	10	ACSS3	JHU00705.P008G08	41	48	24	50	32	32	35	14	40	9	16	0.929
3	7	23	ACTA1	JHU01443.P016D09	37	43	20	46	34	34	45	167	371	3	9	-0.012
3	7	24	ACTA1	JHU01443.P016D09	39	43	18	41	36	36	45	166	368	3	7	-0.012
20	22	39	ACTA2	JHU01251.P186A07	38	41	19	46	32	32	37	17	45	6	9	0.235
20	22	40	ACTA2	JHU01251.P186A07	36	41	20	48	33	33	37	17	45	3	8	0.235
3	26	43	ACTB	JHU02690.P029C04	36	42	20	47	34	34	38	17	44	2	8	0.235
3	26	44	ACTB	JHU02690.P029C04	38	43	21	48	34	34	39	18	46	4	9	0.222
7	5	39	ACTB	JHU06146.P065D05	58	64	37	57	34	34	38	15	39	24	30	1.733
7	5	40	ACTB	JHU06146.P065D05	57	62	30	48	34	34	38	15	39	23	28	1.6
9	4	9	ACTC1	JHU08260.P087G07	45	52	29	55	30	30	33	14	42	15	22	1.357
9	4	10	ACTC1	JHU08260.P087G07	43	49	25	51	31	31	33	14	42	12	18	1.143
3	4	39	ACTG1	JHU02497.P027C07	60	68	37	54	35	35	38	15	39	25	33	2
3	4	40	ACTG1	JHU02497.P027C07	60	67	35	52	34	34	38	16	42	26	33	1.813
8	12	29	ACTG2	JHU05378.P057A10	74	79	40	50	33	33	37	25	67	41	46	1.68
8	12	30	ACTG2	JHU05378.P057A10	70	76	42	55	32	32	37	22	59	38	44	1.773
8	8	17	ACTL6A	JHU04706.P050A09	90	104	85	81	44	44	58	48	82	46	60	0.958
8	8	18	ACTL6A	JHU04706.P050A09	70	88	106	120	33	33	42	34	80	37	55	1.353
1	4	9	ACTL6B	JHU00579.P007G07	39	45	23	51	30	30	33	24	72	9	15	0.5
1	4	10	ACTL6B	JHU00579.P007G07	39	45	22	48	30	30	33	24	72	9	15	0.5
7	7	5	ACTL7B	JHU04129.P044D09	46	53	39	73	34	34	38	14	36	12	19	1.071
7	7	6	ACTL7B	JHU04129.P044D09	46	52	25	48	34	34	38	15	39	12	18	0.933
6	27	7	ACTL8	JHU04321.P046F04	58	71	40	56	34	34	38	17	44	24	37	1.941
6	27	8	ACTL8	JHU04321.P046F04	64	92	193	209	33	33	38	26	68	31	59	2.077
6	14	23	ACTL9	JHU05139.P054E10	39	46	24	52	32	32	34	13	38	7	14	0.923
6	14	24	ACTL9	JHU05139.P054E10	41	45	26	57	32	32	34	13	38	9	13	0.846
9	1	15	ACTN1	JHU08644.P091H05	84	105	169	160	31	31	35	19	54	53	74	3.684
9	1	16	ACTN1	JHU08644.P091H05	88	166	606	365	31	31	34	15	44	57	135	8.8
4	14	57	ACTR10	JHU03552.P038A06	72	78	47	60	32	32	36	16	44	40	46	2.625
4	14	58	ACTR10	JHU03552.P038A06	74	85	71	83	32	32	36	16	44	42	53	3.063
20	12	45	ACTR10	JHU03552.P189A06	64	70	38	54	34	34	38	16	42	30	36	2
20	12	46	ACTR10	JHU03552.P189A06	65	72	41	56	33	33	37	16	43	32	39	2.188
9	11	17	ACTR1A	JHU08645.P091H10	47	54	28	51	30	30	33	13	39	17	24	1.615
9	11	18	ACTR1A	JHU08645.P091H10	44	50	26	52	29	29	32	14	43	15	21	1.286
14	9	23	ACTR1B	JHU12733.P134F09	55	64	36	56	31	31	34	13	38	24	33	2.308
14	9	24	ACTR1B	JHU12733.P134F09	54	60	29	48	31	31	38	97	255	23	29	0.227
8	16	41	ACTR2	JHU06336.P067A10	40	45	22	48	31	31	44	190	431	9	14	0.005
8	16	42	ACTR2	JHU06336.P067A10	41	47	22	46	31	31	42	178	423	10	16	0.028
23	30	1	ACTR2	JHU17259.P204C02	48	54	27	50	36	36	40	17	42	12	18	0.824
23	30	2	ACTR2	JHU17259.P204C02	49	55	30	54	36	36	40	17	42	13	19	0.882
6	6	39	ACTR3	JHU06337.P067E05	54	68	98	144	32	32	36	31	86	22	36	1.032
6	6	40	ACTR3	JHU06337.P067E05	44	53	29	54	32	32	35	14	40	12	21	1.286
7	9	13	ACTR3B	JHU04707.P050D01	46	51	24	47	33	33	37	15	40	13	18	0.933
7	9	14	ACTR3B	JHU04707.P050D01	47	51	23	45	34	34	38	14	36	13	17	0.929
11	10	9	ACTR6	JHU08353.P088C05	63	70	38	54	34	34	37	16	43	29	36	2.063
11	10	10	ACTR6	JHU08353.P088C05	63	67	36	53	34	34	38	16	42	29	33	1.813
4	16	27	ACTRT1	JHU01734.P019A06	50	55	29	52	32	32	36	17	47	18	23	1.118
4	16	28	ACTRT1	JHU01734.P019A06	55	60	39	65	32	32	37	18	48	23	28	1.278
7	26	7	ACTRT2	JHU04225.P045C04	42	46	23	50	33	33	37	16	43	9	13	0.563
7	26	8	ACTRT2	JHU04225.P045C04	39	46	22	47	33	33	37	16	43	6	13	0.563
14	29	33	ACTRT2	JHU13500.P142F06	37	42	18	42	34	34	38	14	36	3	8	0.286
14	29	34	ACTRT2	JHU13500.P142F06	38	43	18	41	34	34	38	14	36	4	9	0.357
4	3	23	ACTRT3	JHU01157.P013B11	46	53	30	56	35	35	39	17	43	11	18	0.824
4	3	24	ACTRT3	JHU01157.P013B11	46	55	31	56	37	37	41	19	46	9	18	0.737
17	12	29	ACVR1	JHU04130.P177G10	47	53	27	50	30	30	33	14	42	17	23	1.429
17	12	30	ACVR1	JHU04130.P177G10	43	49	25	51	30	30	33	13	39	13	19	1.231
12	16	19	ACVR1B	JHU09024.P095A02	39	44	21	47	32	32	36	16	44	7	12	0.5
12	16	20	ACVR1B	JHU09024.P095A02	41	45	22	48	31	31	36	16	44	10	14	0.563
4	3	5	ACVR1C	JHU00004.P001B11	44	49	24	48	34	34	39	16	41	10	15	0.625
4	3	6	ACVR1C	JHU00004.P001B11	44	47	21	44	35	35	39	17	43	9	12	0.471
18	28	43	ACVR1C	JHU00004.P192E04	52	62	34	54	34	34	38	16	42	18	28	1.5
18	28	44	ACVR1C	JHU00004.P192E04	52	61	33	54	34	34	38	15	39	18	27	1.533
15	10	35	ACVR2A	JHU13691.P144C09	44	50	23	46	33	33	38	17	44	11	17	0.706
15	10	36	ACVR2A	JHU13691.P144C09	46	49	22	44	33	33	37	15	40	13	16	0.8
18	29	11	ACVR2B	JHU15767.P166F10	45	53	35	66	34	34	38	14	36	11	19	1.071
18	29	12	ACVR2B	JHU15767.P166F10	44	51	25	49	34	34	38	15	39	10	17	0.867
17	14	11	ACVR2B_frag	JHU15768.P166G10	43	56	59	105	30	30	34	14	41	13	26	1.571
17	14	12	ACVR2B_frag	JHU15768.P166G10	42	49	27	55	31	31	35	14	40	11	18	1
6	4	1	ACVRL1	JHU04035.P043E03	46	53	30	56	32	32	35	19	54	14	21	0.947
6	4	2	ACVRL1	JHU04035.P043E03	46	66	171	259	32	32	35	21	60	14	34	1.476
5	14	15	ACY1	JHU04708.P050G06	52	57	31	54	30	30	33	15	45	22	27	1.6
5	14	16	ACY1	JHU04708.P050G06	50	59	38	64	30	30	32	14	43	20	29	1.929
4	12	43	ACY3	JHU02691.P029A02	128	137	65	47	33	33	37	17	45	95	104	5.882
4	12	44	ACY3	JHU02691.P029A02	130	139	140	100	33	33	36	16	44	97	106	6.438
6	11	23	ACYP1	JHU05186.P055F10	38	61	227	372	31	31	39	112	287	7	30	0.196
6	11	24	ACYP1	JHU05186.P055F10	37	50	92	184	32	32	41	121	295	5	18	0.074
12	7	51	ACYP1	JHU11039.P116B05	44	51	47	92	33	33	42	45	107	11	18	0.2
12	7	52	ACYP1	JHU11039.P116B05	42	48	24	50	33	33	36	16	44	9	15	0.75
5	26	21	ACYP2	JHU04993.P053G08	36	43	22	51	31	31	38	105	276	5	12	0.048
5	26	22	ACYP2	JHU04993.P053G08	38	43	21	48	31	31	34	14	41	7	12	0.643
16	32	25	ADA	JHU13115.P138A04	57	60	30	50	33	33	36	16	44	24	27	1.5
16	32	26	ADA	JHU13115.P138A04	53	59	30	50	33	33	36	15	41	20	26	1.533
5	25	35	ADAD1	JHU06035.P063H12	43	46	22	47	31	31	41	120	292	12	15	0.042
5	25	36	ADAD1	JHU06035.P063H12	41	47	24	51	31	31	39	85	217	10	16	0.094
6	24	35	ADAD1	JHU06035.P063E12	49	55	27	49	34	34	37	16	43	15	21	1.125
6	24	36	ADAD1	JHU06035.P063E12	49	57	33	57	34	34	37	14	37	15	23	1.429
13	17	15	ADAD2	JHU12400.P130H07	48	60	49	81	31	31	34	16	47	17	29	1.625
13	17	16	ADAD2	JHU12400.P130H07	44	51	28	54	31	31	34	15	44	13	20	1.133
16	5	33	ADAL	JHU13403.P141B05	41	45	21	46	34	34	40	39	97	7	11	0.128
16	5	34	ADAL	JHU13403.P141B05	41	47	24	51	34	34	38	17	44	7	13	0.529
22	25	19	ADAM11	JHU18645.P215F04	43	47	23	48	34	34	37	14	37	9	13	0.714
22	25	20	ADAM11	JHU18645.P215F04	41	46	21	45	34	34	37	14	37	7	12	0.643
7	8	51	ADAM12	JHU07011.P074C05	39	45	20	44	34	34	37	15	40	5	11	0.533
7	8	52	ADAM12	JHU07011.P074C05	39	45	19	42	34	34	38	16	42	5	11	0.438
10	29	27	ADAM15	JHU09312.P098F06	42	50	26	52	34	34	39	17	43	8	16	0.647
10	29	28	ADAM15	JHU09312.P098F06	44	52	28	53	35	35	39	17	43	9	17	0.765
13	25	33	ADAM15	JHU13595.P143H08	35	40	19	47	31	31	34	13	38	4	9	0.462
13	25	34	ADAM15	JHU13595.P143H08	36	42	20	47	31	31	35	14	40	5	11	0.5
24	7	21	ADAM19	JHU18736.P216B05	44	48	24	50	34	34	38	17	44	10	14	0.588
24	7	22	ADAM19	JHU18736.P216B05	45	50	25	50	34	34	38	17	44	11	16	0.706
7	21	33	ADAM2	JHU06049.P064D07	43	48	23	47	33	33	37	16	43	10	15	0.688
7	21	34	ADAM2	JHU06049.P064D07	42	47	22	46	33	33	37	15	40	9	14	0.667
9	27	33	ADAM2	JHU09696.P102H08	46	53	28	52	31	31	35	13	37	15	22	1.385
9	27	34	ADAM2	JHU09696.P102H08	46	52	27	51	31	31	34	13	38	15	21	1.385
23	18	17	ADAM20	JHU18426.P212C11	39	44	22	50	34	34	38	16	42	5	10	0.375
23	18	18	ADAM20	JHU18426.P212C11	39	44	20	45	33	33	38	16	42	6	11	0.375
12	16	39	ADAM21	JHU10176.P107A06	44	50	27	54	31	31	35	16	45	13	19	0.938
12	16	40	ADAM21	JHU10176.P107A06	47	52	28	53	31	31	35	15	42	16	21	1.133
5	16	27	ADAM22	JHU05570.P059G06	45	52	27	51	29	29	36	62	172	16	23	0.258
5	16	28	ADAM22	JHU05570.P059G06	44	50	25	50	30	30	32	13	40	14	20	1.385
19	29	53	ADAM23	JHU19066.P194D10	44	52	45	86	36	36	41	19	46	8	16	0.579
19	29	54	ADAM23	JHU19066.P194D10	44	50	23	46	35	35	39	17	43	9	15	0.647
24	24	31	ADAM29	JHU17966.P223A04	43	49	26	53	33	33	38	18	47	10	16	0.611
24	24	32	ADAM29	JHU17966.P223A04	42	47	25	53	34	34	40	27	67	8	13	0.259
24	10	13	ADAM30	JHU18427.P212A01	41	46	23	50	33	33	38	17	44	8	13	0.471
24	10	14	ADAM30	JHU18427.P212A01	43	61	145	237	34	34	38	18	47	9	27	1.278
14	12	43	ADAM32	JHU14171.P149E02	47	53	27	50	32	32	35	13	37	15	21	1.385
14	12	44	ADAM32	JHU14171.P149E02	44	52	30	57	32	32	35	14	40	12	20	1.214
12	30	25	ADAM33	JHU09506.P100A02	48	54	29	53	31	31	35	16	45	17	23	1.188
12	30	26	ADAM33	JHU09506.P100A02	46	51	25	49	31	31	35	16	45	15	20	1
17	29	3	ADAM5	JHU15462.P162H06	46	55	31	56	32	32	35	14	40	14	23	1.429
17	29	4	ADAM5	JHU15462.P162H06	48	55	28	50	33	33	35	14	40	15	22	1.429
18	1	13	ADAM5	JHU16335.P171F01	55	61	34	55	32	32	34	13	38	23	29	2.077
18	1	14	ADAM5	JHU16335.P171F01	55	61	31	50	31	31	34	13	38	24	30	2.077
24	20	25	ADAM7	JHU17418.P217A03	42	47	22	46	33	33	38	17	44	9	14	0.529
24	20	26	ADAM7	JHU17418.P217A03	39	46	25	54	34	34	39	17	43	5	12	0.412
17	22	53	ADAMDEC1	JHU19067.P194G11	38	45	22	48	31	31	34	20	58	7	14	0.55
17	22	54	ADAMDEC1	JHU19067.P194G11	39	45	23	51	31	31	34	19	55	8	14	0.579
9	30	11	ADAMTS1	JHU08354.P088G10	36	39	18	46	32	32	35	15	42	4	7	0.267
9	30	12	ADAMTS1	JHU08354.P088G10	36	41	19	46	32	32	35	14	40	4	9	0.429
7	21	43	ADAMTS12	JHU06817.P072D03	44	52	29	55	33	33	37	16	43	11	19	0.938
7	21	44	ADAMTS12	JHU06817.P072D03	48	52	24	46	33	33	37	15	40	15	19	1
17	10	1	ADAMTS13_frag	JHU15575.P164G01	54	60	36	60	30	30	32	14	43	24	30	2
17	10	2	ADAMTS13_frag	JHU15575.P164G01	49	55	28	50	29	29	32	14	43	20	26	1.643
18	29	51	ADAMTS14	JHU19068.P194F06	70	78	43	55	34	34	38	14	36	36	44	2.857
18	29	52	ADAMTS14	JHU19068.P194F06	63	69	38	55	34	34	37	12	32	29	35	2.667
24	10	21	ADAMTS14	JHU18737.P216A05	45	48	23	47	35	35	39	17	43	10	13	0.529
24	10	22	ADAMTS14	JHU18737.P216A05	44	49	23	46	35	35	39	20	51	9	14	0.5
17	22	51	ADAMTS15	JHU19069.P194G07	44	50	26	52	31	31	34	14	41	13	19	1.143
17	22	52	ADAMTS15	JHU19069.P194G07	42	49	27	55	30	30	33	13	39	12	19	1.231
20	29	53	ADAMTS16	JHU19070.P194B10	41	47	26	55	34	34	39	19	48	7	13	0.421
20	29	54	ADAMTS16	JHU19070.P194B10	43	48	29	60	33	33	38	19	50	10	15	0.526
21	11	19	ADAMTS16	JHU18646.P215H02	44	48	24	50	30	30	33	14	42	14	18	1.071
21	11	20	ADAMTS16	JHU18646.P215H02	42	48	25	52	30	30	33	13	39	12	18	1.154
21	16	25	ADAMTS17	JHU17597.P219G02	54	60	32	53	31	31	34	15	44	23	29	1.733
21	16	26	ADAMTS17	JHU17597.P219G02	52	56	27	48	30	30	34	15	44	22	26	1.467
12	7	29	ADAMTS18	JHU09507.P100B09	41	46	21	45	33	33	36	16	44	8	13	0.625
12	7	30	ADAMTS18	JHU09507.P100B09	39	43	19	44	33	33	36	15	41	6	10	0.467
22	6	23	ADAMTS2	JHU18647.P215E09	47	53	27	50	31	31	33	13	39	16	22	1.538
22	6	24	ADAMTS2	JHU18647.P215E09	43	50	25	50	32	32	34	12	35	11	18	1.333
2	17	45	ADAMTS4	JHU02786.P030F07	43	51	27	52	33	33	36	15	41	10	18	1
2	17	46	ADAMTS4	JHU02786.P030F07	48	54	27	50	33	33	35	13	37	15	21	1.462
11	29	7	ADAMTSL1	JHU08160.P086D02	39	45	21	46	33	33	37	16	43	6	12	0.5
11	29	8	ADAMTSL1	JHU08160.P086D02	39	42	20	47	33	33	37	16	43	6	9	0.313
17	16	9	ADAMTSL1	JHU15881.P167G06	43	51	27	52	30	30	34	16	47	13	21	1.063
17	16	10	ADAMTSL1	JHU15881.P167G06	47	52	30	57	30	30	33	13	39	17	22	1.462
17	26	9	ADAMTSL1_frag	JHU15676.P165G08	79	87	48	55	32	32	35	14	40	47	55	3.714
17	26	10	ADAMTSL1_frag	JHU15676.P165G08	77	85	64	75	32	32	35	14	40	45	53	3.571
21	32	41	ADAMTSL2	JHU18876.P226G12	44	50	26	52	33	33	35	14	40	11	17	1.071
21	32	42	ADAMTSL2	JHU18876.P226G12	46	51	27	52	33	33	35	14	40	13	18	1.143
6	32	25	ADAMTSL4_frag	JHU05476.P058E04	100	167	326	195	34	34	39	43	110	66	133	2.977
6	32	26	ADAMTSL4_frag	JHU05476.P058E04	72	87	65	74	34	34	37	14	37	38	53	3.571
5	16	29	ADAP1	JHU05585.P059G10	65	89	187	210	30	30	33	13	39	35	59	4.308
5	16	30	ADAP1	JHU05585.P059G10	56	63	34	53	30	30	32	13	40	26	33	2.385
9	8	5	ADAP2	JHU07796.P082G09	67	78	49	62	30	30	33	14	42	37	48	3.214
9	8	6	ADAP2	JHU07796.P082G09	59	73	98	134	30	30	33	13	39	29	43	3.077
13	14	33	ADAP2	JHU13515.P142G06	33	36	15	41	30	30	33	14	42	3	6	0.214
13	14	34	ADAP2	JHU13515.P142G06	33	37	19	51	30	30	33	15	45	3	7	0.267
10	4	45	ADAR	JHU10559.P111E07	35	40	18	45	32	32	35	20	57	3	8	0.25
10	4	46	ADAR	JHU10559.P111E07	34	40	19	47	32	32	36	21	58	2	8	0.19
10	23	47	ADARB1	JHU10369.P109F12	41	45	21	46	33	33	38	52	136	8	12	0.135
10	23	48	ADARB1	JHU10369.P109F12	39	44	22	50	33	33	38	52	136	6	11	0.115
10	7	7	ADARB2	JHU08355.P088F01	38	47	43	91	32	32	35	15	42	6	15	0.8
10	7	8	ADARB2	JHU08355.P088F01	38	43	19	44	31	31	34	14	41	7	12	0.643
6	15	15	ADAT1	JHU04609.P049F06	36	41	18	43	32	32	34	13	38	4	9	0.538
6	15	16	ADAT1	JHU04609.P049F06	34	40	19	47	31	31	34	13	38	3	9	0.462
15	26	1	ADAT2	JHU11519.P121C04	38	66	299	453	33	33	38	25	65	5	33	1.12
15	26	2	ADAT2	JHU11519.P121C04	38	41	17	41	33	33	37	15	40	5	8	0.267
9	1	17	ADAT3	JHU08691.P091H09	1810	2896	3333	115	31	31	34	15	44	1779	2865	190.8
9	1	18	ADAT3	JHU08691.P091H09	983	1815	2376	130	31	31	34	15	44	952	1784	118.733
6	24	51	ADCK1	JHU07107.P075E08	39	45	22	48	34	34	37	15	40	5	11	0.533
6	24	52	ADCK1	JHU07107.P075E08	42	48	22	45	33	33	36	14	38	9	15	0.857
6	29	15	ADCK2	JHU04709.P050F06	42	47	21	44	34	34	37	13	35	8	13	0.769
6	29	16	ADCK2	JHU04709.P050F06	41	47	21	44	34	34	37	14	37	7	13	0.714
13	14	59	ADCK2	JHU15005.P158G10	44	50	27	54	31	31	34	14	41	13	19	1.143
13	14	60	ADCK2	JHU15005.P158G10	39	46	25	54	31	31	34	15	44	8	15	0.8
12	15	31	ADCK3	JHU09617.P101B02	53	65	98	150	31	31	35	16	45	22	34	1.875
12	15	32	ADCK3	JHU09617.P101B02	48	54	28	51	31	31	35	16	45	17	23	1.188
2	28	51	ADCK4	JHU03364.P036E08	84	115	164	142	34	34	37	14	37	50	81	5.571
2	28	52	ADCK4	JHU03364.P036E08	74	85	49	57	34	34	37	13	35	40	51	3.692
11	18	33	ADCK4	JHU03364.P104C07	70	86	106	123	33	33	36	15	41	37	53	3.333
11	18	34	ADCK4	JHU03364.P104C07	69	120	421	350	33	33	37	15	40	36	87	5.533
12	30	51	ADCK5	JHU11040.P116A06	40	46	23	50	32	32	36	15	41	8	14	0.667
12	30	52	ADCK5	JHU11040.P116A06	38	44	22	50	32	32	36	15	41	6	12	0.533
1	7	45	ADCK5_frag	JHU02979.P032H05	53	58	32	55	29	29	33	14	42	24	29	1.786
1	7	46	ADCK5_frag	JHU02979.P032H05	49	56	30	53	29	29	32	13	40	20	27	1.846
19	20	29	ADCK5_frag	JHU02979.P177C11	45	51	26	50	33	33	36	15	41	12	18	1
19	20	30	ADCK5_frag	JHU02979.P177C11	42	48	25	52	33	33	36	15	41	9	15	0.8
23	4	5	ADCK5_frag	JHU02979.P203C11	47	54	27	50	34	34	38	15	39	13	20	1.067
23	4	6	ADCK5_frag	JHU02979.P203C11	46	52	27	51	34	34	38	15	39	12	18	0.933
24	2	3	ADCY3	JHU17016.P201A05	52	59	30	50	36	36	39	17	43	16	23	1.176
24	2	4	ADCY3	JHU17016.P201A05	55	68	99	145	34	34	39	17	43	21	34	1.706
22	7	29	ADCY5	JHU17689.P220F09	43	50	28	56	31	31	34	13	38	12	19	1.231
22	7	30	ADCY5	JHU17689.P220F09	43	49	29	59	32	32	35	14	40	11	17	1
12	13	29	ADCY6	JHU09508.P100B10	39	44	22	50	32	32	36	16	44	7	12	0.5
12	13	30	ADCY6	JHU09508.P100B10	38	44	22	50	31	31	35	15	42	7	13	0.6
22	16	19	ADCY8	JHU18648.P215E02	44	51	25	49	32	32	35	13	37	12	19	1.231
22	16	20	ADCY8	JHU18648.P215E02	43	47	22	46	33	33	35	12	34	10	14	1
14	32	49	ADCY9	JHU14617.P154E04	46	49	25	51	34	34	38	14	36	12	15	0.786
14	32	50	ADCY9	JHU14617.P154E04	42	47	19	40	34	34	38	13	34	8	13	0.692
17	21	5	ADCYAP1	JHU15576.P164H11	46	55	33	60	30	30	33	13	39	16	25	1.692
17	21	6	ADCYAP1	JHU15576.P164H11	44	52	29	55	30	30	33	13	39	14	22	1.462
1	31	11	ADD1	JHU00675.P008H12	75	82	46	56	32	32	34	13	38	43	50	3.692
1	31	12	ADD1	JHU00675.P008H12	74	123	346	281	31	31	34	12	35	43	92	7.417
14	1	27	ADD1	JHU13212.P139F05	93	191	520	272	32	32	35	14	40	61	159	11.143
14	1	28	ADD1	JHU13212.P139F05	80	111	176	158	33	33	35	14	40	47	78	5.429
11	30	29	ADD2	JHU09509.P100C10	41	47	24	51	33	33	37	16	43	8	14	0.625
11	30	30	ADD2	JHU09509.P100C10	44	49	25	51	33	33	37	15	40	11	16	0.8
23	3	29	ADGRA1	JHU17441.P217D11	47	51	26	50	34	34	38	14	36	13	17	0.929
23	3	30	ADGRA1	JHU17441.P217D11	42	46	20	43	34	34	37	14	37	8	12	0.643
24	21	25	ADGRA3	JHU17718.P220B03	38	42	19	45	34	34	39	21	53	4	8	0.143
24	21	26	ADGRA3	JHU17718.P220B03	34	41	20	48	33	33	37	17	45	1	8	0.235
8	12	55	ADGRE1	JHU07608.P077A02	52	59	31	52	32	32	36	15	41	20	27	1.533
8	12	56	ADGRE1	JHU07608.P077A02	47	52	26	50	32	32	36	15	41	15	20	1.067
17	27	47	ADGRE1	JHU07608.P190H12	49	54	27	50	32	32	35	13	37	17	22	1.462
17	27	48	ADGRE1	JHU07608.P190H12	43	47	22	46	32	32	35	14	40	11	15	0.857
15	12	11	ADGRE3	JHU11925.P125C10	42	46	21	45	33	33	40	74	185	9	13	0.081
15	12	12	ADGRE3	JHU11925.P125C10	41	45	19	42	34	34	42	78	185	7	11	0.038
19	13	43	ADGRF1	JHU15701.P192D02	106	147	242	164	34	34	38	16	42	72	113	6.813
19	13	44	ADGRF1	JHU15701.P192D02	89	109	135	123	34	34	38	15	39	55	75	4.733
23	22	29	ADGRF3	JHU17532.P218C11	45	52	29	55	34	34	38	15	39	11	18	0.933
23	22	30	ADGRF3	JHU17532.P218C11	43	49	24	48	34	34	38	16	42	9	15	0.688
21	13	25	ADGRF4	JHU17717.P220H02	40	46	24	52	31	31	34	15	44	9	15	0.8
21	13	26	ADGRF4	JHU17717.P220H02	41	47	22	46	30	30	34	15	44	11	17	0.867
21	21	11	ADGRF5	JHU17347.P208H11	39	43	21	48	31	31	34	13	38	8	12	0.692
21	21	12	ADGRF5	JHU17347.P208H11	36	41	20	48	31	31	33	13	39	5	10	0.615
10	4	29	ADGRG3	JHU09441.P099E11	39	46	23	50	31	31	34	14	41	8	15	0.857
10	4	30	ADGRG3	JHU09441.P099E11	41	45	22	48	31	31	34	13	38	10	14	0.846
24	7	33	ADGRG4	JHU18080.P224B05	49	56	31	55	34	34	40	19	47	15	22	0.842
24	7	34	ADGRG4	JHU18080.P224B05	47	52	26	50	36	36	40	19	47	11	16	0.632
24	13	33	ADGRG4	JHU18080.P224B06	44	50	27	54	36	36	42	35	83	8	14	0.229
24	13	34	ADGRG4	JHU18080.P224B06	43	49	25	51	38	38	44	36	81	5	11	0.139	-100
11	25	5	ADGRG5	JHU07911.P083D12	51	57	29	50	33	33	37	16	43	18	24	1.25
11	25	6	ADGRG5	JHU07911.P083D12	48	54	29	53	33	33	37	15	40	15	21	1.133
15	15	11	ADGRG7	JHU11932.P125D10	41	46	21	45	33	33	37	39	105	8	13	0.231
15	15	12	ADGRG7	JHU11932.P125D10	39	46	23	50	33	33	36	15	41	6	13	0.667
4	15	51	ADH1B	JHU03076.P033B06	375	684	1001	146	33	33	40	54	135	342	651	11.926
4	15	52	ADH1B	JHU03076.P033B06	299	669	1469	219	33	33	37	17	45	266	636	37.176
1	13	7	ADH4	JHU00676.P008H02	34	40	20	50	30	30	33	14	42	4	10	0.5
1	13	8	ADH4	JHU00676.P008H02	30	35	16	45	29	29	32	12	37	1	6	0.25
7	17	13	ADH5	JHU04710.P050D03	86	96	56	58	34	34	41	116	282	52	62	0.474
7	17	14	ADH5	JHU04710.P050D03	76	85	50	58	33	33	37	16	43	43	52	3
20	14	29	ADH5	JHU04710.P178A10	262	511	1265	247	33	33	37	17	45	229	478	27.882
20	14	30	ADH5	JHU04710.P178A10	187	217	272	125	33	33	38	21	55	154	184	8.524
6	13	57	ADH6	JHU07297.P080F06	68	77	47	61	32	32	35	14	40	36	45	3
6	13	58	ADH6	JHU07297.P080F06	67	72	42	58	31	31	36	28	77	36	41	1.286
18	31	5	ADH7	JHU15577.P164F12	52	57	29	50	34	34	37	13	35	18	23	1.538
18	31	6	ADH7	JHU15577.P164F12	52	59	30	50	34	34	37	13	35	18	25	1.692
15	32	33	ADHFE1	JHU13501.P142C08	54	60	32	53	34	34	38	16	42	20	26	1.375
15	32	34	ADHFE1	JHU13501.P142C08	55	60	29	48	34	34	38	17	44	21	26	1.294
17	8	15	ADHFE1	JHU16152.P170G05	38	44	24	54	30	30	33	13	39	8	14	0.846
17	8	16	ADHFE1	JHU16152.P170G05	38	43	22	51	29	29	32	13	40	9	14	0.846
1	24	41	ADI1	JHU02498.P027G12	127	133	69	51	31	31	35	15	42	96	102	6.533
1	24	42	ADI1	JHU02498.P027G12	114	126	93	73	31	31	35	15	42	83	95	6.067
1	25	41	ADI1	JHU02498.P027H12	144	147	69	46	31	31	34	14	41	113	116	8.071
1	25	42	ADI1	JHU02498.P027H12	127	167	381	228	31	31	34	13	38	96	136	10.231
14	3	59	ADI1	JHU14905.P157F11	36	40	16	40	32	32	39	124	317	4	8	0.008
14	3	60	ADI1	JHU14905.P157F11	35	41	19	46	31	31	38	110	289	4	10	0.027
16	11	19	ADIG	JHU12827.P135B02	58	66	55	83	32	32	37	16	43	26	34	1.813
16	11	20	ADIG	JHU12827.P135B02	59	63	32	50	32	32	36	16	44	27	31	1.688
17	26	49	ADIPOQ	JHU18972.P193G04	175	222	324	145	32	32	35	14	40	143	190	13.357
17	26	50	ADIPOQ	JHU18972.P193G04	149	170	141	82	32	32	34	13	38	117	138	10.462
2	27	29	ADIPOR1	JHU01634.P018F12	49	54	26	48	34	34	38	18	47	15	20	0.889
2	27	30	ADIPOR1	JHU01634.P018F12	42	49	23	46	34	34	38	16	42	8	15	0.688
7	21	29	ADIPOR2	JHU05665.P060D11	50	58	33	56	33	33	39	47	120	17	25	0.404
7	21	30	ADIPOR2	JHU05665.P060D11	47	53	26	49	33	33	37	16	43	14	20	1
1	15	41	ADIRF	JHU02313.P025H10	63	72	42	58	30	30	33	13	39	33	42	3
1	15	42	ADIRF	JHU02313.P025H10	65	73	39	53	30	30	33	14	42	35	43	2.857
5	20	27	ADK	JHU05379.P057G07	42	47	24	51	30	30	33	14	42	12	17	1
5	20	28	ADK	JHU05379.P057G07	41	46	24	52	30	30	33	14	42	11	16	0.929
3	28	23	ADM	JHU01444.P016C12	65	72	40	55	34	34	38	16	42	31	38	2.125
3	28	24	ADM	JHU01444.P016C12	63	80	120	150	34	34	37	16	43	29	46	2.688
18	2	51	ADM2	JHU18973.P193E05	47	53	29	54	31	31	34	15	44	16	22	1.267
18	2	52	ADM2	JHU18973.P193E05	42	49	25	51	32	32	35	16	45	10	17	0.875
23	13	23	ADM2	JHU18738.P216D10	44	50	24	48	34	34	37	15	40	10	16	0.867
23	13	24	ADM2	JHU18738.P216D10	45	48	22	45	34	34	38	16	42	11	14	0.625
11	1	49	ADM5	JHU10952.P115D01	44	49	23	46	34	34	37	14	37	10	15	0.857
11	1	50	ADM5	JHU10952.P115D01	44	48	23	47	34	34	38	32	84	10	14	0.313
9	29	55	ADNP	JHU11232.P118H02	34	39	19	48	31	31	34	14	41	3	8	0.357
9	29	56	ADNP	JHU11232.P118H02	36	41	27	65	31	31	35	15	42	5	10	0.4
18	15	15	ADNP	JHU16057.P169F06	67	75	47	62	32	32	35	13	37	35	43	3.077
18	15	16	ADNP	JHU16057.P169F06	59	69	46	66	31	31	35	22	62	28	38	1.545
23	32	19	ADNP2	JHU18611.P214C04	49	56	29	51	36	36	40	18	45	13	20	0.889
23	32	20	ADNP2	JHU18611.P214C04	45	50	27	54	36	36	40	18	45	9	14	0.556
11	11	5	ADO	JHU07966.P083D10	64	71	37	52	34	34	38	18	47	30	37	1.833
11	11	6	ADO	JHU07966.P083D10	57	65	33	50	34	34	40	24	60	23	31	1.042
6	24	49	ADORA2A	JHU07108.P075E04	50	58	32	55	33	33	39	57	146	17	25	0.333
6	24	50	ADORA2A	JHU07108.P075E04	47	54	28	51	33	33	37	14	37	14	21	1.214
22	3	17	ADORA2B	JHU18150.P209F11	49	52	23	44	32	32	35	14	40	17	20	1.214
22	3	18	ADORA2B	JHU18150.P209F11	43	50	26	52	32	32	35	13	37	11	18	1.154
6	12	11	ADORA3	JHU04226.P045E10	52	56	26	46	31	31	34	13	38	21	25	1.692
6	12	12	ADORA3	JHU04226.P045E10	48	54	29	53	31	31	34	13	38	17	23	1.538
15	31	37	ADPGK	JHU14076.P148D04	49	55	28	50	34	34	38	16	42	15	21	1.063
15	31	38	ADPGK	JHU14076.P148D04	46	51	27	52	34	34	38	16	42	12	17	0.813
10	4	31	ADPRH	JHU09792.P103E03	47	55	29	52	31	31	34	19	55	16	24	1.105
10	4	32	ADPRH	JHU09792.P103E03	50	56	31	55	32	32	40	147	367	18	24	0.109
9	23	53	ADPRHL1	JHU10752.P113H12	134	140	73	52	31	31	34	14	41	103	109	7.571
9	23	54	ADPRHL1	JHU10752.P113H12	122	132	76	57	31	31	34	15	44	91	101	6.533
3	14	11	ADPRHL2	JHU00483.P006C10	38	44	20	45	34	34	38	16	42	4	10	0.375
3	14	12	ADPRHL2	JHU00483.P006C10	39	43	19	44	34	34	38	16	42	5	9	0.313
7	22	41	ADPRM	JHU06244.P066C11	58	63	33	52	33	33	38	16	42	25	30	1.563
7	22	42	ADPRM	JHU06244.P066C11	54	64	36	56	33	33	37	16	43	21	31	1.688
9	28	11	ADRA1A	JHU08356.P088G12	33	40	27	67	32	32	37	16	43	1	8	0.188
9	28	12	ADRA1A	JHU08356.P088G12	34	40	19	47	32	32	36	15	41	2	8	0.267
10	16	37	ADRA1A	JHU10177.P107E02	43	48	24	50	33	33	35	13	37	10	15	1
10	16	38	ADRA1A	JHU10177.P107E02	42	49	25	51	32	32	35	12	34	10	17	1.167
21	11	25	ADRA1D	JHU17598.P219H02	43	48	26	54	30	30	32	13	40	13	18	1.231
21	11	26	ADRA1D	JHU17598.P219H02	38	45	22	48	30	30	33	14	42	8	15	0.857
16	30	19	ADRA2A	JHU12925.P136A02	40	44	21	47	33	33	36	16	44	7	11	0.5
16	30	20	ADRA2A	JHU12925.P136A02	39	44	21	47	33	33	37	16	43	6	11	0.438
6	25	49	ADRB2	JHU07109.P075F04	41	46	21	45	33	33	39	57	146	8	13	0.123
6	25	50	ADRB2	JHU07109.P075F04	39	45	20	44	34	34	40	60	150	5	11	0.083
20	24	13	ADRB2	JHU16248.P171A04	46	51	24	47	33	33	37	17	45	13	18	0.824
20	24	14	ADRB2	JHU16248.P171A04	48	51	25	49	33	33	37	19	51	15	18	0.737
9	23	23	ADRB3	JHU08832.P093H12	43	52	30	57	31	31	37	67	181	12	21	0.224
9	23	24	ADRB3	JHU08832.P093H12	46	54	30	55	31	31	34	14	41	15	23	1.429
14	27	49	ADRBK1	JHU14618.P154F04	93	155	288	185	34	34	37	14	37	59	121	8.429
14	27	50	ADRBK1	JHU14618.P154F04	68	74	57	77	34	34	37	14	37	34	40	2.643
14	5	45	ADRBK2	JHU14172.P149F05	41	49	27	55	32	32	36	21	58	9	17	0.619
14	5	46	ADRBK2	JHU14172.P149F05	43	47	23	48	32	32	36	20	55	11	15	0.55
3	21	37	ADSL	JHU02593.P028D03	34	37	15	40	34	34	38	16	42	0	3	-0.062
3	21	38	ADSL	JHU02593.P028D03	36	39	16	41	34	34	38	30	78	2	5	0.033
12	32	1	ADSS	JHU07776.P082A04	60	64	34	53	33	33	36	16	44	27	31	1.75
12	32	2	ADSS	JHU07776.P082A04	34	38	18	47	33	33	37	17	45	1	5	0.059
15	8	15	ADSSL1	JHU12349.P130C05	91	180	587	326	34	34	40	37	92	57	146	3.784
15	8	16	ADSSL1	JHU12349.P130C05	70	78	43	55	34	34	37	14	37	36	44	2.929
18	20	57	AEBP1	JHU19356.P197E07	39	48	24	50	33	33	36	13	36	6	15	0.923
18	20	58	AEBP1	JHU19356.P197E07	41	47	22	46	33	33	36	13	36	8	14	0.846
1	10	25	AEBP2	JHU01828.P020G01	47	55	29	52	29	29	32	14	43	18	26	1.643
1	10	26	AEBP2	JHU01828.P020G01	46	52	28	53	29	29	32	13	40	17	23	1.538
7	8	21	AEN	JHU05127.P054C05	44	57	81	142	34	34	39	30	76	10	23	0.6
7	8	22	AEN	JHU05127.P054C05	41	47	23	48	34	34	38	16	42	7	13	0.563
7	14	45	AEN_frag	JHU06647.P070C06	43	48	22	45	33	33	37	15	40	10	15	0.733
7	14	46	AEN_frag	JHU06647.P070C06	42	48	24	50	33	33	37	15	40	9	15	0.733
14	26	57	AES	JHU14906.P157E08	65	86	152	176	34	34	39	37	94	31	52	1.27
14	26	58	AES	JHU14906.P157E08	59	66	32	48	33	33	36	14	38	26	33	2.143
16	1	51	AES	JHU14713.P155B05	89	110	191	173	34	34	38	16	42	55	76	4.5
16	1	52	AES	JHU14713.P155B05	85	108	150	138	34	34	38	16	42	51	74	4.375
13	27	47	AF080246.1_frag	JHU14291.P150H12	38	45	24	53	32	32	35	14	40	6	13	0.714
13	27	48	AF080246.1_frag	JHU14291.P150H12	41	45	21	46	32	32	35	14	40	9	13	0.714
14	11	45	AF100747.1_frag	JHU14374.P151F06	38	43	21	48	32	32	35	13	37	6	11	0.615
14	11	46	AF100747.1_frag	JHU14374.P151F06	38	43	20	46	31	31	34	13	38	7	12	0.692
3	10	7	AF116637_frag	JHU00688.P008C01	61	69	35	50	35	35	39	16	41	26	34	1.875
3	10	8	AF116637_frag	JHU00688.P008C01	59	64	33	51	35	35	39	16	41	24	29	1.563
16	8	9	AF332235.1_frag	JHU12056.P126A05	34	38	17	44	33	33	37	15	40	1	5	0.067
16	8	10	AF332235.1_frag	JHU12056.P126A05	33	38	17	44	33	33	37	16	43	0	5	0.063
7	14	35	AFAP1L1	JHU05857.P062C10	48	54	27	50	33	33	37	15	40	15	21	1.133
7	14	36	AFAP1L1	JHU05857.P062C10	48	53	28	52	34	34	38	15	39	14	19	1
15	27	59	AFAP1L1	JHU15006.P158D12	47	50	23	46	34	34	38	16	42	13	16	0.75
15	27	60	AFAP1L1	JHU15006.P158D12	43	47	20	42	33	33	38	16	42	10	14	0.563
3	16	15	AFAP1L2	JHU00965.P011C06	82	88	50	56	33	33	37	15	40	49	55	3.4
3	16	16	AFAP1L2	JHU00965.P011C06	64	76	54	71	34	34	37	15	40	30	42	2.6
12	11	13	AFAP1L2	JHU08646.P091B02	163	173	85	49	32	32	38	38	100	131	141	3.553
12	11	14	AFAP1L2	JHU08646.P091B02	177	185	112	60	32	32	37	31	83	145	153	4.774
23	25	7	AFF3	JHU16718.P207D04	48	53	25	47	36	36	39	17	43	12	17	0.824
23	25	8	AFF3	JHU16718.P207D04	46	51	26	50	36	36	39	17	43	10	15	0.706
1	15	17	AFF4	JHU00770.P009H10	33	37	18	48	29	29	33	15	45	4	8	0.267
1	15	18	AFF4	JHU00770.P009H10	30	33	14	42	29	29	33	23	69	1	4	0
9	17	39	AFG3L2	JHU10080.P106H07	49	53	29	54	30	30	33	13	39	19	23	1.538
9	17	40	AFG3L2	JHU10080.P106H07	47	52	28	53	30	30	33	13	39	17	22	1.462
12	6	39	AFM	JHU10178.P107A05	95	103	62	60	33	33	36	16	44	62	70	4.188
12	6	40	AFM	JHU10178.P107A05	84	97	57	58	32	32	36	16	44	52	65	3.813
22	2	19	AFMID	JHU18525.P213E01	38	46	25	54	32	32	34	13	38	6	14	0.923
22	2	20	AFMID	JHU18525.P213E01	41	44	20	45	32	32	34	12	35	9	12	0.833
1	32	27	AFP	JHU01635.P018G08	72	76	38	50	32	32	35	16	45	40	44	2.563
1	32	28	AFP	JHU01635.P018G08	61	67	33	49	31	31	35	16	45	30	36	2
10	29	19	AFTPH	JHU08929.P094F02	40	46	23	50	33	33	37	13	35	7	13	0.692
10	29	20	AFTPH	JHU08929.P094F02	39	46	21	45	33	33	37	13	35	6	13	0.692
2	30	17	AGA	JHU01058.P012E10	52	57	29	50	34	34	38	14	36	18	23	1.357
2	30	18	AGA	JHU01058.P012E10	41	47	21	44	35	35	40	18	45	6	12	0.389
16	15	15	AGAP1	JHU12270.P129B06	42	46	22	47	31	31	36	15	41	11	15	0.667
16	15	16	AGAP1	JHU12270.P129B06	39	47	25	53	32	32	36	16	44	7	15	0.688
15	24	23	AGAP2	JHU12842.P135C12	416	838	1420	169	34	34	39	31	79	382	804	25.774
15	24	24	AGAP2	JHU12842.P135C12	278	400	543	135	34	34	38	16	42	244	366	22.625
21	30	13	AGAP3	JHU18429.P212G02	44	54	31	57	32	32	35	14	40	12	22	1.357
21	30	14	AGAP3	JHU18429.P212G02	47	53	26	49	32	32	35	14	40	15	21	1.286
18	27	5	AGBL2	JHU15383.P162F12	47	51	24	47	34	34	37	15	40	13	17	0.933
18	27	6	AGBL2	JHU15383.P162F12	43	48	23	47	33	33	42	78	185	10	15	0.077
23	15	5	AGBL4	JHU17018.P201D10	61	66	36	54	34	34	38	16	42	27	32	1.75
23	15	6	AGBL4	JHU17018.P201D10	52	59	31	52	34	34	38	16	42	18	25	1.313
9	20	21	AGBL5	JHU08927.P093G07	53	62	36	58	30	30	33	13	39	23	32	2.231
9	20	22	AGBL5	JHU08927.P093G07	50	60	38	63	31	31	34	14	41	19	29	1.857
2	15	51	AGFG1	JHU03106.P033F06	62	72	44	61	33	33	36	13	36	29	39	2.769
2	15	52	AGFG1	JHU03106.P033F06	65	70	37	52	32	32	35	14	40	33	38	2.5
18	29	23	AGFG1	JHU16523.P174F10	44	62	107	172	35	35	49	118	240	9	27	0.11
18	29	24	AGFG1	JHU16523.P174F10	46	75	208	277	35	35	53	133	250	11	40	0.165
19	9	11	AGFG1	JHU16523.P166D09	36	42	19	45	34	34	38	14	36	2	8	0.286
19	9	12	AGFG1	JHU16523.P166D09	36	41	17	41	34	34	38	15	39	2	7	0.2
19	29	11	AGFG1	JHU15799.P166D10	38	42	19	45	34	34	39	17	43	4	8	0.176
19	29	12	AGFG1	JHU15799.P166D10	38	44	21	47	35	35	39	17	43	3	9	0.294
4	31	53	AGFG2	JHU03365.P036B12	40	46	26	56	33	33	36	16	44	7	13	0.625
4	31	54	AGFG2	JHU03365.P036B12	41	45	21	46	32	32	35	15	42	9	13	0.667
19	29	17	AGGF1	JHU16154.P170D10	38	43	21	48	35	35	39	17	43	3	8	0.235
19	29	18	AGGF1	JHU16154.P170D10	37	45	24	53	34	34	39	17	43	3	11	0.353
2	1	17	AGK	JHU00966.P011F09	34	38	17	44	32	32	35	13	37	2	6	0.231
2	1	18	AGK	JHU00966.P011F09	32	36	15	41	32	32	35	13	37	0	4	0.077
2	6	17	AGK	JHU00966.P011E09	33	37	18	48	32	32	35	13	37	1	5	0.154
2	6	18	AGK	JHU00966.P011E09	33	36	14	38	31	31	34	13	38	2	5	0.154
4	2	29	AGK	JHU01538.P017A09	68	73	38	52	36	36	40	17	42	32	37	1.941
4	2	30	AGK	JHU01538.P017A09	63	71	39	54	36	36	43	96	223	27	35	0.292
13	6	57	AGL	JHU15096.P159G05	58	69	43	62	31	31	34	15	44	27	38	2.333
13	6	58	AGL	JHU15096.P159G05	54	71	99	139	31	31	34	15	44	23	40	2.467
12	18	13	AGMAT	JHU08736.P092A03	59	64	34	53	31	31	35	16	45	28	33	1.813
12	18	14	AGMAT	JHU08736.P092A03	52	57	30	52	31	31	35	14	40	21	26	1.571
11	10	29	AGO1	JHU09529.P100C09	50	57	28	49	33	33	38	17	44	17	24	1.118
11	10	30	AGO1	JHU09529.P100C09	50	54	27	50	34	34	38	15	39	16	20	1.067
15	32	45	AGO1	JHU14296.P150C08	80	108	171	158	34	34	38	16	42	46	74	4.375
15	32	46	AGO1	JHU14296.P150C08	63	69	37	53	34	34	38	16	42	29	35	1.938
3	11	33	AGO2_frag	JHU02136.P023D06	53	62	35	56	34	34	38	17	44	19	28	1.412
3	11	34	AGO2_frag	JHU02136.P023D06	49	56	28	50	34	34	37	14	37	15	22	1.357
11	22	37	AGO3	JHU10101.P106C03	41	46	21	45	33	33	37	15	40	8	13	0.6
11	22	38	AGO3	JHU10101.P106C03	43	47	23	48	33	33	36	15	41	10	14	0.733
10	29	43	AGO4	JHU10493.P110F02	40	47	23	48	34	34	38	15	39	6	13	0.6
10	29	44	AGO4	JHU10493.P110F02	39	46	21	45	34	34	37	14	37	5	12	0.643
15	24	41	AGPAT1	JHU13981.P147C12	42	46	23	50	34	34	38	17	44	8	12	0.471
15	24	42	AGPAT1	JHU13981.P147C12	39	46	35	76	34	34	43	62	144	5	12	0.048
16	24	41	AGPAT1	JHU13981.P147A12	34	41	21	51	32	32	36	17	47	2	9	0.294
16	24	42	AGPAT1	JHU13981.P147A12	34	39	18	46	32	32	37	17	45	2	7	0.118
8	5	7	AGPAT2	JHU04227.P045B01	49	55	28	50	34	34	38	17	44	15	21	1
8	5	8	AGPAT2	JHU04227.P045B01	44	51	28	54	33	33	38	18	47	11	18	0.722
11	7	33	AGPAT2	JHU09889.P104D05	44	49	23	46	34	34	37	14	37	10	15	0.857
11	7	34	AGPAT2	JHU09889.P104D05	39	45	22	48	34	34	38	14	36	5	11	0.5
16	1	49	AGPAT2	JHU14714.P155B01	59	70	46	65	34	34	38	16	42	25	36	2
16	1	50	AGPAT2	JHU14714.P155B01	56	65	37	56	33	33	37	15	40	23	32	1.867
19	21	19	AGPAT2	JHU01539.P176D03	49	65	139	213	33	33	37	16	43	16	32	1.75
19	21	20	AGPAT2	JHU01539.P176D03	41	48	26	54	33	33	37	16	43	8	15	0.688
1	14	7	AGPAT4	JHU00484.P006G02	38	41	18	43	30	30	32	13	40	8	11	0.692
1	14	8	AGPAT4	JHU00484.P006G02	30	33	13	39	30	30	32	13	40	0	3	0.077
5	23	37	AGPAT5	JHU06147.P065H04	51	67	52	77	31	31	34	15	44	20	36	2.2
5	23	38	AGPAT5	JHU06147.P065H04	50	59	37	62	31	31	34	15	44	19	28	1.667
8	7	17	AGR2	JHU04896.P052B09	112	116	60	51	46	46	62	51	82	66	70	1.059
8	7	18	AGR2	JHU04896.P052B09	97	104	56	53	33	33	40	25	62	64	71	2.56
8	32	43	AGR3	JHU06625.P070A04	97	109	70	64	33	33	36	16	44	64	76	4.563
8	32	44	AGR3	JHU06625.P070A04	89	97	52	53	33	33	36	16	44	56	64	3.813
21	26	41	AGRP	JHU18830.P225G12	39	44	21	47	31	31	34	13	38	8	13	0.769
21	26	42	AGRP	JHU18830.P225G12	38	45	22	48	32	32	37	21	56	6	13	0.381
1	23	59	AGT	JHU03461.P037H12	142	147	76	51	31	31	34	14	41	111	116	8.071
1	23	60	AGT	JHU03461.P037H12	123	127	66	51	31	31	34	14	41	92	96	6.643
11	19	41	AGTPBP1	JHU10179.P107D11	38	42	20	47	33	33	38	47	123	5	9	0.085
11	19	42	AGTPBP1	JHU10179.P107D11	38	47	75	159	33	33	37	15	40	5	14	0.667
1	6	43	AGTR1	JHU16058.P031G01	51	61	37	60	31	31	33	13	39	20	30	2.154
1	6	44	AGTR1	JHU16058.P031G01	49	64	97	151	30	30	33	13	39	19	34	2.385
1	19	3	AGTR1	JHU00193.P003H07	46	55	32	58	29	29	31	13	41	17	26	1.846
1	19	4	AGTR1	JHU00193.P003H07	42	50	52	104	29	29	31	14	45	13	21	1.357
1	32	51	AGTR1	JHU16058.P034G08	53	61	35	57	32	32	36	15	41	21	29	1.667
1	32	52	AGTR1	JHU16058.P034G08	42	51	28	54	33	33	36	16	44	9	18	0.938
3	20	11	AGTR1	JHU16058.P005C11	48	56	32	57	34	34	39	19	48	14	22	0.895
3	20	12	AGTR1	JHU16058.P005C11	52	60	70	116	33	33	38	17	44	19	27	1.294
4	1	43	AGTR1	JHU16058.P031B01	70	72	36	50	33	33	38	16	42	37	39	2.125
4	1	44	AGTR1	JHU16058.P031B01	60	67	35	52	34	34	38	16	42	26	33	1.813
6	15	59	AGTR1	JHU16058.P077F10	47	54	28	51	33	33	36	49	136	14	21	0.367
6	15	60	AGTR1	JHU16058.P077F10	49	55	43	78	32	32	34	13	38	17	23	1.615
7	3	51	AGTR1	JHU16058.P073D07	41	46	22	47	34	34	38	18	47	7	12	0.444
7	3	52	AGTR1	JHU16058.P073D07	44	50	24	48	33	33	37	19	51	11	17	0.684
7	5	49	AGTR1	JHU16058.P073D01	46	51	25	49	34	34	38	14	36	12	17	0.929
7	5	50	AGTR1	JHU16058.P073D01	48	67	196	292	34	34	38	15	39	14	33	1.933
7	6	5	AGTR1	JHU16058.P043C09	54	59	29	49	34	34	38	15	39	20	25	1.4
7	6	6	AGTR1	JHU16058.P043C09	53	57	30	52	34	34	38	15	39	19	23	1.267
7	8	53	AGTR1	JHU16058.P074C09	47	54	28	51	34	34	39	15	38	13	20	1
7	8	54	AGTR1	JHU16058.P074C09	52	56	26	46	34	34	38	14	36	18	22	1.286
7	10	49	AGTR1	JHU16058.P076C01	48	52	25	48	34	34	40	47	117	14	18	0.255
7	10	50	AGTR1	JHU16058.P076C01	47	52	25	48	34	34	38	15	39	13	18	0.933
7	28	55	AGTR1	JHU16058.P080C04	49	60	63	105	34	34	41	52	126	15	26	0.365
7	28	56	AGTR1	JHU16058.P080C04	46	53	27	50	34	34	41	62	151	12	19	0.194
8	14	5	AGTR1	JHU16058.P042A10	38	43	22	51	32	32	37	17	45	6	11	0.353
8	14	6	AGTR1	JHU16058.P042A10	39	42	19	45	32	32	36	17	47	7	10	0.353
8	14	51	AGTR1	JHU16058.P074A06	40	45	23	51	31	31	39	62	158	9	14	0.097
8	14	52	AGTR1	JHU16058.P074A06	38	43	21	48	32	32	36	16	44	6	11	0.438
8	14	53	AGTR1	JHU16058.P074A10	36	42	20	47	32	32	35	15	42	4	10	0.467
8	14	54	AGTR1	JHU16058.P074A10	36	40	18	45	33	33	37	23	62	3	7	0.13
8	21	47	AGTR1	JHU16058.P072B11	37	42	19	45	32	32	36	16	44	5	10	0.375
8	21	48	AGTR1	JHU16058.P072B11	39	44	24	54	31	31	35	15	42	8	13	0.6
8	25	45	AGTR1	JHU16058.P071B08	42	47	26	55	31	31	35	15	42	11	16	0.8
8	25	46	AGTR1	JHU16058.P071B08	41	47	23	48	32	32	36	16	44	9	15	0.688
8	30	39	AGTR1	JHU16058.P068A06	48	55	29	52	32	32	36	15	41	16	23	1.267
8	30	40	AGTR1	JHU16058.P068A06	46	53	28	52	32	32	37	16	43	14	21	1
17	2	13	AGTR1	JHU16058.P169G01	115	118	65	55	31	31	33	13	39	84	87	6.538
17	2	14	AGTR1	JHU16058.P169G01	98	104	53	50	31	31	34	13	38	67	73	5.385
17	12	13	AGTR1	JHU16058.P169G02	50	57	30	52	31	31	33	14	42	19	26	1.714
17	12	14	AGTR1	JHU16058.P169G02	50	57	33	57	30	30	34	15	44	20	27	1.533
18	15	13	AGTR1	JHU16058.P169F02	60	67	38	56	33	33	35	13	37	27	34	2.462
18	15	14	AGTR1	JHU16058.P169F02	60	68	41	60	32	32	35	14	40	28	36	2.357
20	22	43	AGTR1	JHU16058.P190A03	60	66	36	54	33	33	37	16	43	27	33	1.813
20	22	44	AGTR1	JHU16058.P190A03	53	59	32	54	33	33	37	17	45	20	26	1.294
8	17	51	AGTR2	JHU10180.P074B07	35	39	18	46	31	31	36	17	47	4	8	0.176
8	17	52	AGTR2	JHU10180.P074B07	36	41	18	43	31	31	35	16	45	5	10	0.375
9	16	41	AGTR2	JHU10180.P107G10	39	58	155	267	30	30	33	14	42	9	28	1.786
9	16	42	AGTR2	JHU10180.P107G10	36	41	20	48	30	30	33	14	42	6	11	0.571
1	30	21	AGTRAP	JHU01446.P016G06	41	48	25	52	32	32	36	18	50	9	16	0.667
1	30	22	AGTRAP	JHU01446.P016G06	43	49	24	48	31	31	35	18	51	12	18	0.778
19	12	43	AGTRAP	JHU01446.P189C02	88	99	56	56	35	35	38	15	39	53	64	4.067
19	12	44	AGTRAP	JHU01446.P189C02	86	92	48	52	34	34	38	14	36	52	58	3.857
22	21	35	AGXT2	JHU18054.P224F11	38	41	17	41	34	34	37	14	37	4	7	0.286
22	21	36	AGXT2	JHU18054.P224F11	36	40	17	42	33	33	37	14	37	3	7	0.214
24	13	31	AHCTF1	JHU18055.P224B02	44	50	26	52	36	36	41	21	51	8	14	0.429
24	13	32	AHCTF1	JHU18055.P224B02	44	50	24	48	36	36	41	20	48	8	14	0.45
3	6	25	AHCY	JHU01735.P019C01	50	61	74	121	34	34	38	14	36	16	27	1.643
3	6	26	AHCY	JHU01735.P019C01	47	53	25	47	34	34	37	13	35	13	19	1.231
4	10	15	AHCYL1	JHU01059.P012A05	39	42	18	42	33	33	37	16	43	6	9	0.313
4	10	16	AHCYL1	JHU01059.P012A05	33	38	17	44	33	33	37	16	43	0	5	0.063
14	10	1	AHCYL1	JHU11807.P124E01	44	50	26	52	31	31	34	14	41	13	19	1.143
14	10	2	AHCYL1	JHU11807.P124E01	45	62	127	204	31	31	35	14	40	14	31	1.929
13	7	21	AHCYL2	JHU12967.P136H05	48	55	32	58	30	30	33	17	51	18	25	1.294
13	7	22	AHCYL2	JHU12967.P136H05	49	54	27	50	30	30	34	17	50	19	24	1.176
1	10	57	AHDC1_frag	JHU03745.P040G05	61	69	42	60	30	30	33	14	42	31	39	2.571
1	10	58	AHDC1_frag	JHU03745.P040G05	60	82	200	243	30	30	33	16	48	30	52	3.063
2	16	47	AHDC1_frag	JHU02882.P031E10	52	61	36	59	32	32	37	58	156	20	29	0.414
2	16	48	AHDC1_frag	JHU02882.P031E10	50	57	31	54	32	32	37	58	156	18	25	0.345
18	15	17	AHI1	JHU16059.P169F10	67	79	60	75	32	32	36	22	61	35	47	1.955
18	15	18	AHI1	JHU16059.P169F10	52	62	35	56	32	32	35	13	37	20	30	2.077
2	17	49	AHNAK	JHU03169.P034F03	177	174	75	43	33	33	36	14	38	144	141	9.857
2	17	50	AHNAK	JHU03169.P034F03	174	172	74	43	33	33	36	14	38	141	139	9.714
15	21	45	AHNAK	JHU14425.P152D07	94	100	47	47	34	34	38	15	39	60	66	4.133
15	21	46	AHNAK	JHU14425.P152D07	91	93	48	51	33	33	37	15	40	58	60	3.733
9	13	1	AHNAK2	JHU07968.P084H02	103	109	57	52	29	29	32	12	37	74	80	6.417
9	13	2	AHNAK2	JHU07968.P084H02	94	114	121	106	29	29	32	12	37	65	85	6.833
16	28	55	AHNAK2	JHU15192.P160A04	54	59	33	55	33	33	37	17	45	21	26	1.294
16	28	56	AHNAK2	JHU15192.P160A04	50	58	32	55	33	33	36	17	47	17	25	1.294
12	22	55	AHR	JHU11233.P118A03	33	37	17	45	32	32	36	16	44	1	5	0.063
12	22	56	AHR	JHU11233.P118A03	34	39	17	43	31	31	35	15	42	3	8	0.267
4	21	41	AHSA1	JHU02594.P028B11	55	61	29	47	31	31	35	16	45	24	30	1.625
4	21	42	AHSA1	JHU02594.P028B11	52	58	31	53	32	32	36	21	58	20	26	1.048
9	28	53	AHSA2	JHU11041.P116G12	36	42	19	45	32	32	35	13	37	4	10	0.538
9	28	54	AHSA2	JHU11041.P116G12	36	42	20	47	32	32	35	13	37	4	10	0.538
9	2	15	AHSG	JHU08450.P089G05	50	59	34	57	31	31	34	15	44	19	28	1.667
9	2	16	AHSG	JHU08450.P089G05	52	60	33	55	31	31	34	14	41	21	29	1.857
8	27	35	AHSP	JHU05882.P062B12	49	54	29	53	32	32	36	17	47	17	22	1.059
8	27	36	AHSP	JHU05882.P062B12	47	53	26	49	32	32	36	16	44	15	21	1.063
18	9	37	AICDA	JHU02114.P186F01	86	93	51	54	32	32	35	14	40	54	61	4.143
18	9	38	AICDA	JHU02114.P186F01	73	83	45	54	31	31	34	13	38	42	52	3.769
1	5	29	AIF1	JHU01540.P017H09	91	97	53	54	30	30	33	17	51	61	67	3.765
1	5	30	AIF1	JHU01540.P017H09	83	89	50	56	30	30	34	36	105	53	59	1.528
3	8	29	AIF1	JHU01540.P018C09	67	73	38	52	34	34	38	15	39	33	39	2.333
3	8	30	AIF1	JHU01540.P018C09	64	73	41	56	34	34	38	15	39	30	39	2.333
10	10	53	AIF1	JHU11042.P116E09	36	40	17	42	33	33	35	14	40	3	7	0.357
10	10	54	AIF1	JHU11042.P116E09	36	42	21	50	32	32	34	13	38	4	10	0.615
14	8	3	AIF1	JHU11617.P122E05	50	106	447	421	33	33	36	15	41	17	73	4.667
14	8	4	AIF1	JHU11617.P122E05	52	59	32	54	32	32	35	14	40	20	27	1.714
1	10	21	AIF1L	JHU01458.P016G05	36	41	20	48	29	29	32	13	40	7	12	0.692
1	10	22	AIF1L	JHU01458.P016G05	34	41	22	53	29	29	31	13	41	5	12	0.769
13	25	17	AIF1L	JHU12466.P131H12	66	82	105	128	31	31	34	13	38	35	51	3.692
13	25	18	AIF1L	JHU12466.P131H12	63	106	347	327	31	31	33	13	39	32	75	5.615
15	13	47	AIF1L	JHU14441.P152D10	52	61	33	54	34	34	38	15	39	18	27	1.533
15	13	48	AIF1L	JHU14441.P152D10	51	56	28	50	34	34	37	15	40	17	22	1.267
19	2	43	AIF1L	JHU01458.P189C01	76	82	40	48	35	35	38	15	39	41	47	2.933
19	2	44	AIF1L	JHU01458.P189C01	64	70	37	52	35	35	38	15	39	29	35	2.133
17	30	1	AIFM1	JHU15578.P164G02	70	75	38	50	32	32	35	14	40	38	43	2.857
17	30	2	AIFM1	JHU15578.P164G02	54	60	34	56	32	32	34	13	38	22	28	2
14	28	37	AIFM2	JHU14077.P148E04	79	110	143	130	34	34	38	15	39	45	76	4.8
14	28	38	AIFM2	JHU14077.P148E04	68	75	44	58	33	33	37	14	37	35	42	2.714
9	5	25	AIFM3	JHU09220.P097H01	97	113	153	135	30	30	35	55	157	67	83	1.418
9	5	26	AIFM3	JHU09220.P097H01	77	87	54	62	31	31	36	55	152	46	56	0.927
1	6	23	AIG1	JHU01345.P015G09	36	42	23	54	29	29	32	12	37	7	13	0.833
1	6	24	AIG1	JHU01345.P015G09	34	41	21	51	29	29	32	13	40	5	12	0.692
23	21	25	AIM1	JHU17690.P220D03	55	69	81	117	34	34	38	17	44	21	35	1.824
23	21	26	AIM1	JHU17690.P220D03	50	57	31	54	34	34	39	18	46	16	23	1
1	20	29	AIM2	JHU01541.P017G11	58	65	36	55	30	30	32	13	40	28	35	2.538
1	20	30	AIM2	JHU01541.P017G11	53	67	74	110	30	30	32	13	40	23	37	2.692
14	19	35	AIM2	JHU13596.P143F11	36	40	17	42	32	32	36	14	38	4	8	0.286
14	19	36	AIM2	JHU13596.P143F11	37	42	18	42	33	33	35	13	37	4	9	0.538
8	8	49	AIMP1	JHU07086.P074A01	40	46	22	47	33	33	38	18	47	7	13	0.444
8	8	50	AIMP1	JHU07086.P074A01	38	46	38	82	33	33	37	17	45	5	13	0.529
1	14	39	AIMP2	JHU02449.P026G06	53	58	33	56	30	30	33	14	42	23	28	1.786
1	14	40	AIMP2	JHU02449.P026G06	48	58	33	56	30	30	33	14	42	18	28	1.786
11	32	1	AIPL1	JHU07777.P082C04	47	54	29	53	33	33	37	16	43	14	21	1.063
11	32	2	AIPL1	JHU07777.P082C04	43	49	24	48	33	33	38	16	42	10	16	0.688
14	4	13	AJ315540.1_frag	JHU12499.P131E03	44	51	26	50	32	32	38	82	215	12	19	0.159
14	4	14	AJ315540.1_frag	JHU12499.P131E03	44	50	25	50	32	32	38	83	218	12	18	0.145
23	8	31	AJAP1	JHU17872.P222C01	38	43	18	41	36	36	39	15	38	2	7	0.267
23	8	32	AJAP1	JHU17872.P222C01	39	45	23	51	34	34	38	17	44	5	11	0.412
1	17	43	AJUBA	JHU02826.P030H03	60	67	40	59	30	30	34	16	47	30	37	2.063
1	17	44	AJUBA	JHU02826.P030H03	60	71	44	61	30	30	42	223	530	30	41	0.13
9	24	55	AJUBA	JHU11364.P119G04	39	45	24	53	31	31	34	14	41	8	14	0.786
9	24	56	AJUBA	JHU11364.P119G04	38	42	19	45	31	31	34	13	38	7	11	0.615
16	5	9	AK023277_frag	JHU11993.P125B05	50	57	31	54	33	33	37	17	45	17	24	1.176
16	5	10	AK023277_frag	JHU11993.P125B05	49	54	29	53	33	33	37	16	43	16	21	1.063
4	29	15	AK024408.1_frag	JHU00904.P010B06	36	39	17	43	33	33	37	16	43	3	6	0.125
4	29	16	AK024408.1_frag	JHU00904.P010B06	32	38	19	50	33	33	37	16	43	-1	5	0.063
17	18	5	AK054893.1_frag	JHU15608.P164G11	36	43	28	65	30	30	33	14	42	6	13	0.714
17	18	6	AK054893.1_frag	JHU15608.P164G11	36	41	19	46	31	31	33	14	42	5	10	0.571
9	24	47	AK055254.1_frag	JHU10653.P111G12	33	37	16	43	31	31	34	14	41	2	6	0.214
9	24	48	AK055254.1_frag	JHU10653.P111G12	34	39	22	56	31	31	34	12	35	3	8	0.417
14	10	43	AK055694_frag	JHU14515.P152E01	43	48	24	50	31	31	34	13	38	12	17	1.077
14	10	44	AK055694_frag	JHU14515.P152E01	40	47	23	48	31	31	34	13	38	9	16	1
15	21	1	AK056246.1_frag	JHU11896.P124D03	65	69	35	50	33	33	37	15	40	32	36	2.133
15	21	2	AK056246.1_frag	JHU11896.P124D03	59	76	159	209	33	33	37	15	40	26	43	2.6
16	18	3	AK057677.1_frag	JHU11901.P124A07	35	40	19	47	32	32	36	16	44	3	8	0.25
16	18	4	AK057677.1_frag	JHU11901.P124A07	36	41	20	48	32	32	36	16	44	4	9	0.313
11	24	45	AK074283_frag	JHU10573.P111C08	33	38	16	42	33	33	37	15	40	0	5	0.067
11	24	46	AK074283_frag	JHU10573.P111C08	33	38	15	39	33	33	36	15	41	0	5	0.133
1	16	39	AK074549.1_frag	JHU02572.P027G06	40	47	25	53	30	30	32	12	37	10	17	1.25
1	16	40	AK074549.1_frag	JHU02572.P027G06	43	49	26	53	29	29	32	13	40	14	20	1.308
13	2	49	AK091027.1_frag	JHU14592.P153G01	33	37	17	45	31	31	34	14	41	2	6	0.214
13	2	50	AK091027.1_frag	JHU14592.P153G01	39	50	33	66	32	32	36	16	44	7	18	0.875
10	14	59	AK093936.1_frag	JHU11274.P118E10	36	39	17	43	32	32	35	14	40	4	7	0.286
10	14	60	AK093936.1_frag	JHU11274.P118E10	35	40	18	45	32	32	35	13	37	3	8	0.385
14	20	31	AK094777.1_frag	JHU13451.P141E03	92	96	51	53	33	33	36	13	36	59	63	4.615
14	20	32	AK094777.1_frag	JHU13451.P141E03	83	89	48	53	33	33	36	14	38	50	56	3.786
5	26	11	AK096729.1_frag	JHU04224.P045G12	36	42	19	45	31	31	34	18	52	5	11	0.444
5	26	12	AK096729.1_frag	JHU04224.P045G12	39	44	21	47	31	31	33	13	39	8	13	0.846
14	20	51	AK097058.1_frag	JHU14615.P153E07	38	45	23	51	33	33	36	13	36	5	12	0.692
14	20	52	AK097058.1_frag	JHU14615.P153E07	41	46	22	47	33	33	35	13	37	8	13	0.846
4	5	1	AK1	JHU00005.P001B01	83	87	40	45	36	36	41	20	48	47	51	2.3
4	5	2	AK1	JHU00005.P001B01	79	94	158	168	35	35	40	17	42	44	59	3.176
14	14	37	AK1	JHU13885.P146E02	69	76	45	59	32	32	35	14	40	37	44	2.929
14	14	38	AK1	JHU13885.P146E02	62	68	34	50	32	32	35	15	42	30	36	2.2
9	15	57	AK123718.1_frag	JHU11166.P117H06	39	47	25	53	30	30	33	14	42	9	17	1
9	15	58	AK123718.1_frag	JHU11166.P117H06	41	44	21	47	30	30	33	13	39	11	14	0.846
11	30	43	AK125151_frag	JHU10675.P112C02	46	52	27	51	33	33	37	15	40	13	19	1
11	30	44	AK125151_frag	JHU10675.P112C02	43	48	22	45	33	33	36	15	41	10	15	0.8
16	5	49	AK125177_frag	JHU14567.P153B01	39	45	23	51	33	33	37	16	43	6	12	0.5
16	5	50	AK125177_frag	JHU14567.P153B01	41	45	23	51	33	33	37	15	40	8	12	0.533
14	23	59	AK125266.1_frag	JHU14996.P157F12	43	52	25	48	33	33	42	136	323	10	19	0.074
14	23	60	AK125266.1_frag	JHU14996.P157F12	41	47	23	48	34	34	54	287	531	7	13	-0.024
18	9	21	AK126356.1_frag	JHU16578.P174F05	38	44	22	50	31	31	35	19	54	7	13	0.474
18	9	22	AK126356.1_frag	JHU16578.P174F05	37	42	20	47	32	32	36	23	63	5	10	0.261
19	6	49	AK126796.1_frag	JHU19212.P195C01	70	75	36	48	34	34	39	15	38	36	41	2.4
19	6	50	AK126796.1_frag	JHU19212.P195C01	63	73	39	53	34	34	38	14	36	29	39	2.5
14	30	43	AK127233_frag	JHU14513.P152E02	41	46	21	45	34	34	37	14	37	7	12	0.643
14	30	44	AK127233_frag	JHU14513.P152E02	39	45	21	46	34	34	37	13	35	5	11	0.615
14	10	45	AK127387.1_frag	JHU14446.P152E05	43	49	26	53	31	31	34	13	38	12	18	1.154
14	10	46	AK127387.1_frag	JHU14446.P152E05	42	49	26	53	31	31	34	13	38	11	18	1.154
14	19	45	AK127732.1_frag	JHU14391.P151F07	42	48	24	50	33	33	38	65	171	9	15	0.154
14	19	46	AK127732.1_frag	JHU14391.P151F07	39	45	21	46	33	33	38	65	171	6	12	0.108
13	30	47	AK127903.1_frag	JHU14464.P152G10	36	41	18	43	33	33	36	15	41	3	8	0.333
13	30	48	AK127903.1_frag	JHU14464.P152G10	36	40	18	45	32	32	35	14	40	4	8	0.357
14	31	45	AK128288.1_frag	JHU14477.P152F08	44	52	26	50	34	34	38	18	47	10	18	0.778
14	31	46	AK128288.1_frag	JHU14477.P152F08	42	49	24	48	35	35	38	14	36	7	14	0.786
16	31	47	AK131224.1_frag	JHU14453.P152B12	33	38	17	44	33	33	38	20	52	0	5	0
16	31	48	AK131224.1_frag	JHU14453.P152B12	33	37	17	45	33	33	37	20	54	0	4	0
3	17	1	AK2	JHU00102.P002D03	88	95	52	54	34	34	42	65	154	54	61	0.815
3	17	2	AK2	JHU00102.P002D03	131	133	71	53	35	35	38	16	42	96	98	5.938
15	32	53	AK2	JHU14619.P154C12	898	1905	2528	132	35	35	40	20	50	863	1870	93.25
15	32	54	AK2	JHU14619.P154C12	292	887	2179	245	35	35	40	31	77	257	852	27.323
16	29	9	AK290580_frag	JHU12020.P126B06	35	40	19	47	33	33	37	16	43	2	7	0.188
16	29	10	AK290580_frag	JHU12020.P126B06	35	40	20	50	33	33	37	16	43	2	7	0.188
10	30	1	AK293512_frag	JHU08017.P084E02	51	57	28	49	34	34	37	13	35	17	23	1.538
10	30	2	AK293512_frag	JHU08017.P084E02	48	53	24	45	34	34	37	13	35	14	19	1.231
1	15	5	AK3	JHU00006.P001H10	54	62	33	53	29	29	32	13	40	25	33	2.308
1	15	6	AK3	JHU00006.P001H10	52	57	28	49	29	29	32	13	40	23	28	1.923
10	4	57	AK312033.1_frag	JHU11376.P119E07	36	40	19	47	32	32	34	13	38	4	8	0.462
10	4	58	AK312033.1_frag	JHU11376.P119E07	34	39	18	46	31	31	34	13	38	3	8	0.385
2	9	1	AK4	JHU00103.P002F01	33	38	19	50	31	31	35	19	54	2	7	0.158
2	9	2	AK4	JHU00103.P002F01	38	42	20	47	32	32	35	14	40	6	10	0.5
7	13	21	AK4	JHU05282.P056D06	49	55	27	49	34	34	37	14	37	15	21	1.286
7	13	22	AK4	JHU05282.P056D06	44	52	26	50	34	34	37	15	40	10	18	1
19	9	3	AK4	JHU15384.P162D05	87	93	50	53	34	34	38	25	65	53	59	2.2
19	9	4	AK4	JHU15384.P162D05	86	90	44	48	34	34	38	14	36	52	56	3.714
2	5	3	AK6	JHU00087.P001F05	101	107	58	54	33	33	37	21	56	68	74	3.333
2	5	4	AK6	JHU00087.P001F05	112	114	57	50	33	33	35	14	40	79	81	5.643
5	25	57	AK7	JHU07490.P079H08	92	131	299	228	31	31	34	13	38	61	100	7.462
5	25	58	AK7	JHU07490.P079H08	81	87	43	49	31	31	37	66	178	50	56	0.758
9	7	5	AK8	JHU07979.P084H09	65	70	37	52	30	30	33	13	39	35	40	2.846
9	7	6	AK8	JHU07979.P084H09	56	66	39	59	30	30	33	14	42	26	36	2.357
2	20	5	AK9	JHU00010.P001E11	48	57	31	54	33	33	35	12	34	15	24	1.833
2	20	6	AK9	JHU00010.P001E11	50	58	30	51	33	33	36	14	38	17	25	1.571
11	23	55	AK9	JHU29108.P117D04	34	39	17	43	33	33	37	15	40	1	6	0.133
11	23	56	AK9	JHU29108.P117D04	34	39	18	46	33	33	37	16	43	1	6	0.125
18	13	43	AK9	JHU00010.P192F02	47	61	76	124	32	32	37	34	91	15	29	0.706
18	13	44	AK9	JHU00010.P192F02	49	55	26	47	32	32	35	15	42	17	23	1.333
4	2	3	AKAP1	JHU00007.P001A05	68	74	43	58	36	36	40	18	45	32	38	1.889
4	2	4	AKAP1	JHU00007.P001A05	65	69	34	49	34	34	39	18	46	31	35	1.667
18	7	43	AKAP10	JHU00008.P192F01	65	75	61	81	32	32	35	13	37	33	43	3.077
18	7	44	AKAP10	JHU00008.P192F01	54	64	38	59	32	32	35	13	37	22	32	2.231
11	7	39	AKAP11	JHU10273.P108D05	36	40	16	40	34	34	38	15	39	2	6	0.133
11	7	40	AKAP11	JHU10273.P108D05	34	39	17	43	33	33	37	14	37	1	6	0.143
20	18	39	AKAP11	JHU10273.P188A07	46	52	27	51	32	32	36	16	44	14	20	1
20	18	40	AKAP11	JHU10273.P188A07	45	49	27	55	33	33	37	16	43	12	16	0.75
12	1	45	AKAP13_frag	JHU10560.P111B05	35	39	16	41	33	33	37	16	43	2	6	0.125
12	1	46	AKAP13_frag	JHU10560.P111B05	36	40	17	42	33	33	37	20	54	3	7	0.15
15	5	27	AKAP14	JHU13019.P137D05	34	39	16	41	34	34	38	15	39	0	5	0.067
15	5	28	AKAP14	JHU13019.P137D05	36	39	15	38	34	34	38	14	36	2	5	0.071
19	31	39	AKAP14	JHU13019.P188D08	54	60	34	56	35	35	39	17	43	19	25	1.235
19	31	40	AKAP14	JHU13019.P188D08	46	53	29	54	34	34	39	17	43	12	19	0.824
2	23	31	AKAP17A	JHU01946.P021F04	36	40	16	40	34	34	37	16	43	2	6	0.188
2	23	32	AKAP17A	JHU01946.P021F04	34	43	63	146	33	33	35	12	34	1	10	0.667
15	20	5	AKAP5	JHU11520.P121C11	40	45	25	55	33	33	36	15	41	7	12	0.6
15	20	6	AKAP5	JHU11520.P121C11	39	41	17	41	34	34	40	68	170	5	7	0.015
10	10	51	AKAP7	JHU11043.P116E05	44	50	25	50	31	31	34	13	38	13	19	1.231
10	10	52	AKAP7	JHU11043.P116E05	44	50	27	54	31	31	34	13	38	13	19	1.231
19	32	57	AKAP8L	JHU19450.P198C08	83	92	52	56	35	35	39	17	43	48	57	3.118
19	32	58	AKAP8L	JHU19450.P198C08	68	78	46	58	36	36	40	17	42	32	42	2.235
23	26	17	AKAP8L	JHU18151.P209C12	94	106	64	60	34	34	39	18	46	60	72	3.722
23	26	18	AKAP8L	JHU18151.P209C12	81	100	116	116	36	36	40	19	47	45	64	3.158
3	13	55	AKIP1	JHU03756.P040D02	59	71	45	63	34	34	37	15	40	25	37	2.267
3	13	56	AKIP1	JHU03756.P040D02	66	73	40	54	34	34	38	16	42	32	39	2.188
4	20	47	AKIRIN2	JHU02705.P029A11	46	52	28	53	33	33	37	17	45	13	19	0.882
4	20	48	AKIRIN2	JHU02705.P029A11	48	50	23	46	33	33	37	17	45	15	17	0.765
23	29	9	AKNA	JHU16623.P206D06	43	48	22	45	34	34	39	18	46	9	14	0.5
23	29	10	AKNA	JHU16623.P206D06	42	47	24	51	34	34	39	17	43	8	13	0.471
1	2	51	AKNAD1	JHU03083.P033G05	68	74	40	54	31	31	34	14	41	37	43	2.857
1	2	52	AKNAD1	JHU03083.P033G05	69	73	38	52	31	31	34	15	44	38	42	2.6
7	18	13	AKR1A1	JHU04897.P052C03	68	73	41	56	33	33	41	117	285	35	40	0.274
7	18	14	AKR1A1	JHU04897.P052C03	65	69	35	50	33	33	37	16	43	32	36	2
3	6	37	AKR1B1	JHU02500.P027C01	212	316	540	170	35	35	39	16	41	177	281	17.313
3	6	38	AKR1B1	JHU02500.P027C01	186	236	409	173	35	35	39	15	38	151	201	13.133
4	22	49	AKR1C1	JHU03170.P034A03	295	410	579	141	33	33	38	20	52	262	377	18.6
4	22	50	AKR1C1	JHU03170.P034A03	277	449	1187	264	34	34	38	20	52	243	415	20.55
16	7	41	AKR1C2	JHU14078.P148B09	63	75	59	78	33	33	38	16	42	30	42	2.313
16	7	42	AKR1C2	JHU14078.P148B09	54	58	28	48	33	33	38	17	44	21	25	1.176
12	32	3	AKR1C3	JHU07778.P082A08	79	85	45	52	33	33	36	17	47	46	52	2.882
12	32	4	AKR1C3	JHU07778.P082A08	69	82	87	106	33	33	37	17	45	36	49	2.647
5	30	13	AKR1C4	JHU04898.P052G02	37	43	19	44	31	31	34	12	35	6	12	0.75
5	30	14	AKR1C4	JHU04898.P052G02	39	78	358	458	31	31	37	61	164	8	47	0.672
17	8	23	AKR1C8P	JHU16484.P174G09	41	49	32	65	30	30	33	14	42	11	19	1.143
17	8	24	AKR1C8P	JHU16484.P174G09	42	48	28	58	30	30	33	13	39	12	18	1.154
11	13	53	AKR1D1	JHU11044.P116D10	55	69	85	123	33	33	37	15	40	22	36	2.133
11	13	54	AKR1D1	JHU11044.P116D10	52	58	30	51	33	33	37	15	40	19	25	1.4
3	16	5	AKR1E2	JHU00195.P003C10	46	54	28	51	34	34	38	16	42	12	20	1
3	16	6	AKR1E2	JHU00195.P003C10	45	51	26	50	34	34	38	16	42	11	17	0.813
11	26	25	AKR7A2	JHU09221.P097C04	141	283	499	176	33	33	37	16	43	108	250	15.375
11	26	26	AKR7A2	JHU09221.P097C04	131	295	867	293	33	33	37	16	43	98	262	16.125
11	4	21	AKR7A3	JHU09026.P095C07	293	978	1903	194	34	34	38	14	36	259	944	67.143
11	4	22	AKR7A3	JHU09026.P095C07	313	676	966	142	34	34	37	13	35	279	642	49.154
1	17	47	AKT1	JHU02787.P030H11	83	87	52	59	31	31	37	28	75	52	56	1.786
1	17	48	AKT1	JHU02787.P030H11	78	86	52	60	30	30	34	16	47	48	56	3.25
3	1	47	AKT1S1	JHU02883.P031D09	38	94	471	501	34	34	37	13	35	4	60	4.385
3	1	48	AKT1S1	JHU02883.P031D09	37	42	20	47	34	34	40	42	105	3	8	0.048
6	31	55	AKT1S1	JHU07298.P080F04	63	72	42	58	34	34	39	29	74	29	38	1.138
6	31	56	AKT1S1	JHU07298.P080F04	63	68	35	51	34	34	38	28	73	29	34	1.071
18	9	55	AKT2	JHU19451.P198F01	444	636	947	148	32	32	36	20	55	412	604	30
18	9	56	AKT2	JHU19451.P198F01	269	364	672	184	32	32	36	18	50	237	332	18.222
10	22	55	AKT3	JHU11234.P118E03	39	46	22	47	33	33	36	13	36	6	13	0.769
10	22	56	AKT3	JHU11234.P118E03	39	45	20	44	33	33	44	174	395	6	12	0.006
10	32	53	AKT3	JHU10847.P114E12	79	86	48	55	34	34	38	14	36	45	52	3.429
10	32	54	AKT3	JHU10847.P114E12	71	82	49	59	34	34	37	13	35	37	48	3.462
1	20	11	AKTIP	JHU00387.P005G11	38	44	23	52	30	30	32	13	40	8	14	0.923
1	20	12	AKTIP	JHU00387.P005G11	38	42	20	47	30	30	32	12	37	8	12	0.833
18	10	9	AKTIP	JHU15959.P168E05	49	55	29	52	32	32	34	13	38	17	23	1.615
18	10	10	AKTIP	JHU15959.P168E05	47	53	28	52	32	32	35	13	37	15	21	1.385
14	29	9	AL035684.25_frag	JHU12060.P126F06	36	39	15	38	34	34	37	13	35	2	5	0.154
14	29	10	AL035684.25_frag	JHU12060.P126F06	34	39	15	38	34	34	37	13	35	0	5	0.154
8	32	23	AL080197.1_frag	JHU05183.P054A12	42	49	26	53	32	32	36	17	47	10	17	0.765
8	32	24	AL080197.1_frag	JHU05183.P054A12	46	52	27	51	33	33	37	16	43	13	19	0.938
10	25	43	AL132660.14_frag	JHU10654.P111F04	38	43	18	41	33	33	36	14	38	5	10	0.5
10	25	44	AL132660.14_frag	JHU10654.P111F04	38	43	19	44	33	33	36	12	33	5	10	0.583
12	21	59	AL133163_frag	JHU11516.P120B11	34	40	20	50	32	32	36	15	41	2	8	0.267
12	21	60	AL133163_frag	JHU11516.P120B11	36	39	19	48	32	32	36	16	44	4	7	0.188
12	12	53	AL137795.10_frag	JHU10840.P113A10	49	58	32	55	32	32	36	15	41	17	26	1.467
12	12	54	AL137795.10_frag	JHU10840.P113A10	50	55	30	54	32	32	37	39	105	18	23	0.462
16	6	7	AL139378.15_frag	JHU12135.P127A01	33	38	17	44	32	32	36	16	44	1	6	0.125
16	6	8	AL139378.15_frag	JHU12135.P127A01	34	39	18	46	33	33	37	16	43	1	6	0.125
22	27	5	ALAS1	JHU17114.P202F12	40	44	20	45	34	34	41	30	73	6	10	0.1
22	27	6	ALAS1	JHU17114.P202F12	39	43	19	44	35	35	42	34	80	4	8	0.029
5	15	39	ALB	JHU06148.P065H06	74	84	50	59	31	31	34	13	38	43	53	3.846
5	15	40	ALB	JHU06148.P065H06	70	78	43	55	30	30	33	13	39	40	48	3.462
8	26	39	ALB	JHU06149.P065A08	75	79	45	56	33	33	37	17	45	42	46	2.471
8	26	40	ALB	JHU06149.P065A08	75	80	44	55	33	33	36	16	44	42	47	2.75
18	23	29	ALB	JHU03943.P177F12	74	81	44	54	34	34	37	15	40	40	47	2.933
18	23	30	ALB	JHU03943.P177F12	71	79	42	53	34	34	36	14	38	37	45	3.071
6	7	43	ALCAM	JHU06819.P072F01	52	59	31	52	32	32	35	14	40	20	27	1.714
6	7	44	ALCAM	JHU06819.P072F01	46	54	29	53	32	32	34	13	38	14	22	1.538
14	25	21	ALDH16A1	JHU12828.P135F08	530	958	1333	139	34	34	37	14	37	496	924	65.786
14	25	22	ALDH16A1	JHU12828.P135F08	394	709	1063	149	34	34	38	15	39	360	675	44.733
24	17	1	ALDH18A1	JHU17115.P202B03	38	48	38	79	33	33	37	19	51	5	15	0.579
24	17	2	ALDH18A1	JHU17115.P202B03	36	43	27	62	32	32	37	18	48	4	11	0.333
24	32	5	ALDH18A1	JHU17115.P202A12	45	51	28	54	35	35	39	19	48	10	16	0.632
24	32	6	ALDH18A1	JHU17115.P202A12	43	49	26	53	34	34	39	19	48	9	15	0.526
15	17	41	ALDH1A1	JHU13886.P146D11	80	141	373	264	33	33	37	17	45	47	108	6.118
15	17	42	ALDH1A1	JHU13886.P146D11	77	111	212	190	33	33	38	16	42	44	78	4.563
18	12	29	ALDH1A3	JHU03944.P177E10	44	55	69	125	31	31	34	12	35	13	24	1.75
18	12	30	ALDH1A3	JHU03944.P177E10	46	53	28	52	31	31	34	13	38	15	22	1.462
18	23	19	ALDH1A3	JHU16390.P173F04	160	220	302	137	33	33	37	15	40	127	187	12.2
18	23	20	ALDH1A3	JHU16390.P173F04	140	200	259	129	34	34	38	40	105	106	166	4.05
17	8	37	ALDH1B1	JHU02403.P186G01	71	79	43	54	31	31	35	18	51	40	48	2.444
17	8	38	ALDH1B1	JHU02403.P186G01	78	172	1088	632	30	30	33	14	42	48	142	9.929
17	22	27	ALDH1L1	JHU08161.P178G07	119	166	366	220	31	31	34	14	41	88	135	9.429
17	22	28	ALDH1L1	JHU08161.P178G07	61	69	39	56	31	31	34	14	41	30	38	2.5
19	32	7	ALDH1L2	JHU15769.P166C04	46	53	28	52	33	33	37	15	40	13	20	1.067
19	32	8	ALDH1L2	JHU15769.P166C04	47	52	26	50	34	34	38	16	42	13	18	0.875
6	13	5	ALDH2	JHU04131.P044F10	60	67	37	55	32	32	40	135	337	28	35	0.2
6	13	6	ALDH2	JHU04131.P044F10	57	66	38	57	32	32	40	135	337	25	34	0.193
7	20	13	ALDH3A1	JHU04610.P049C03	55	63	32	50	33	33	41	86	209	22	30	0.256
7	20	14	ALDH3A1	JHU04610.P049C03	54	61	32	52	33	33	41	86	209	21	28	0.233
13	18	31	ALDH3A2	JHU13692.P144G03	36	40	20	50	31	31	34	21	61	5	9	0.286
13	18	32	ALDH3A2	JHU13692.P144G03	34	39	18	46	31	31	35	21	60	3	8	0.19
14	1	11	ALDH3B1	JHU12063.P127F09	67	86	128	148	32	32	35	13	37	35	54	3.923
14	1	12	ALDH3B1	JHU12063.P127F09	60	80	98	122	31	31	35	13	37	29	49	3.462
5	8	59	ALDH3B2	JHU07397.P078G09	53	58	33	56	30	30	33	14	42	23	28	1.786
5	8	60	ALDH3B2	JHU07397.P078G09	47	53	29	54	30	30	33	14	42	17	23	1.429
6	3	23	ALDH4A1	JHU04994.P053F11	430	753	1263	167	32	32	35	16	45	398	721	44.875
6	3	24	ALDH4A1	JHU04994.P053F11	294	511	906	177	32	32	35	15	42	262	479	31.733
8	3	49	ALDH4A1	JHU06916.P073B03	1403	1999	2344	117	33	33	39	22	56	1370	1966	89.091
8	3	50	ALDH4A1	JHU06916.P073B03	718	1172	1535	130	33	33	37	16	43	685	1139	70.938
7	11	35	ALDH5A1	JHU05954.P063D10	56	65	37	56	34	34	37	14	37	22	31	2
7	11	36	ALDH5A1	JHU05954.P063D10	58	63	33	52	34	34	38	15	39	24	29	1.667
3	14	37	ALDH6A1	JHU02404.P026C02	37	43	19	44	34	34	38	15	39	3	9	0.333
3	14	38	ALDH6A1	JHU02404.P026C02	38	41	18	43	34	34	38	15	39	4	7	0.2
11	24	57	ALDH7A1	JHU11328.P119C08	39	45	22	48	33	33	37	14	37	6	12	0.571
11	24	58	ALDH7A1	JHU11328.P119C08	41	47	23	48	33	33	37	15	40	8	14	0.667
12	20	59	ALDH8A1	JHU11136.P117A11	41	45	22	48	32	32	36	16	44	9	13	0.563
12	20	60	ALDH8A1	JHU11136.P117A11	39	45	23	51	32	32	36	16	44	7	13	0.563
15	27	35	ALDH9A1_frag	JHU16249.P142D12	98	101	51	50	34	34	38	16	42	64	67	3.938
15	27	36	ALDH9A1_frag	JHU16249.P142D12	96	109	91	83	34	34	39	25	64	62	75	2.8
20	16	13	ALDH9A1_frag	JHU16249.P171A02	64	71	39	54	33	33	36	15	41	31	38	2.333
20	16	14	ALDH9A1_frag	JHU16249.P171A02	67	79	67	84	32	32	36	15	41	35	47	2.867
8	19	9	ALDOB	JHU04416.P047B07	36	41	19	46	31	31	36	16	44	5	10	0.313
8	19	10	ALDOB	JHU04416.P047B07	36	41	20	48	31	31	36	17	47	5	10	0.294
3	16	43	ALDOC	JHU02884.P031C02	249	314	503	160	34	34	37	17	45	215	280	16.294
3	16	44	ALDOC	JHU02884.P031C02	243	254	227	89	33	33	38	17	44	210	221	12.706
7	32	27	ALG1	JHU05477.P058C08	46	51	25	49	33	33	37	16	43	13	18	0.875
7	32	28	ALG1	JHU05477.P058C08	41	47	24	51	34	34	37	16	43	7	13	0.625
14	4	33	ALG1	JHU13598.P143E07	45	52	28	53	32	32	36	18	50	13	20	0.889
14	4	34	ALG1	JHU13598.P143E07	41	48	25	52	33	33	39	21	53	8	15	0.429
15	17	9	ALG10	JHU11999.P126D07	41	44	20	45	33	33	37	15	40	8	11	0.467
15	17	10	ALG10	JHU11999.P126D07	38	42	19	45	33	33	36	15	41	5	9	0.4
18	26	1	ALG10	JHU15287.P161E04	46	52	24	46	33	33	36	13	36	13	19	1.231
18	26	2	ALG10	JHU15287.P161E04	45	52	26	50	34	34	37	14	37	11	18	1.071
13	4	33	ALG10B	JHU13599.P143G07	34	39	19	48	31	31	34	14	41	3	8	0.357
13	4	34	ALG10B	JHU13599.P143G07	34	39	17	43	31	31	36	33	91	3	8	0.091
19	4	9	ALG12	JHU15863.P167C07	47	52	25	48	34	34	38	14	36	13	18	1
19	4	10	ALG12	JHU15863.P167C07	44	52	27	51	34	34	37	14	37	10	18	1.071
5	18	15	ALG13	JHU04899.P052G07	32	35	17	48	29	29	32	13	40	3	6	0.231
5	18	16	ALG13	JHU04899.P052G07	32	36	18	50	29	29	32	13	40	3	7	0.308
12	17	55	ALG13_frag	JHU11248.P118B03	46	54	32	59	32	32	36	17	47	14	22	1.059
12	17	56	ALG13_frag	JHU11248.P118B03	41	50	30	60	31	31	36	16	44	10	19	0.875
11	30	3	ALG14	JHU07969.P084C06	46	52	34	65	33	33	37	15	40	13	19	1
11	30	4	ALG14	JHU07969.P084C06	43	47	22	46	33	33	37	16	43	10	14	0.625
20	4	59	ALG1L	JHU16826.P199A11	43	49	25	51	34	34	39	17	43	9	15	0.588
20	4	60	ALG1L	JHU16826.P199A11	41	47	25	53	34	34	39	17	43	7	13	0.471
10	13	43	ALG2	JHU10655.P112F02	46	54	30	55	32	32	35	13	37	14	22	1.462
10	13	44	ALG2	JHU10655.P112F02	45	60	71	118	31	31	35	15	42	14	29	1.667
15	25	7	ALG2	JHU12064.P127D04	42	47	23	48	33	33	38	17	44	9	14	0.529
15	25	8	ALG2	JHU12064.P127D04	42	46	22	47	33	33	37	15	40	9	13	0.6
11	12	29	ALG3	JHU09222.P097C10	46	49	23	46	33	33	38	15	39	13	16	0.733
11	12	30	ALG3	JHU09222.P097C10	45	51	25	49	34	34	37	15	40	11	17	0.933
13	8	31	ALG3	JHU13503.P142G01	34	39	18	46	31	31	34	14	41	3	8	0.357
13	8	32	ALG3	JHU13503.P142G01	34	39	20	51	31	31	34	15	44	3	8	0.333
3	17	17	ALG5	JHU00868.P010D11	46	56	32	57	34	34	39	17	43	12	22	1
3	17	18	ALG5	JHU00868.P010D11	42	48	25	52	34	34	38	16	42	8	14	0.625
4	26	11	ALG8	JHU00388.P005A12	74	78	40	51	34	34	38	17	44	40	44	2.353
4	26	12	ALG8	JHU00388.P005A12	62	72	41	56	33	33	37	17	45	29	39	2.059
13	17	33	ALG8	JHU13504.P142H07	33	37	23	62	31	31	34	14	41	2	6	0.214
13	17	34	ALG8	JHU13504.P142H07	33	38	18	47	31	31	34	14	41	2	7	0.286
2	18	11	ALG9	JHU00678.P008E11	36	40	18	45	33	33	35	14	40	3	7	0.357
2	18	12	ALG9	JHU00678.P008E11	36	41	16	39	33	33	35	13	37	3	8	0.462
16	17	43	ALG9	JHU14268.P150B03	34	40	19	47	31	31	35	15	42	3	9	0.333
16	17	44	ALG9	JHU14268.P150B03	33	38	16	42	32	32	36	17	47	1	6	0.118
21	18	1	ALK	JHU19545.P204G03	35	42	23	54	30	30	33	14	42	5	12	0.643
21	18	2	ALK	JHU19545.P204G03	35	40	20	50	31	31	38	69	181	4	9	0.029
21	18	27	ALK	JHU17282.P220G07	36	40	19	47	30	30	33	15	45	6	10	0.467
21	18	28	ALK	JHU17282.P220G07	36	41	23	56	31	31	33	14	42	5	10	0.571
22	17	19	ALK	JHU19545.P214F03	37	43	24	55	33	33	35	13	37	4	10	0.615
22	17	20	ALK	JHU19545.P214F03	36	41	18	43	33	33	35	13	37	3	8	0.462
22	22	19	ALK	JHU19545.P214E03	43	48	21	43	33	33	36	13	36	10	15	0.923
22	22	20	ALK	JHU19545.P214E03	41	45	20	44	33	33	36	13	36	8	12	0.692
23	12	7	ALK	JHU17282.P205C02	44	96	406	422	34	34	38	15	39	10	62	3.867
23	12	8	ALK	JHU17282.P205C02	41	48	23	47	34	34	38	15	39	7	14	0.667
5	26	53	ALKBH1	JHU06917.P073G12	38	44	21	47	31	31	33	15	45	7	13	0.733
5	26	54	ALKBH1	JHU06917.P073G12	38	43	21	48	31	31	33	12	36	7	12	0.833
16	30	29	ALKBH2	JHU13309.P140A10	45	59	103	174	32	32	37	16	43	13	27	1.375
16	30	30	ALKBH2	JHU13309.P140A10	43	48	25	52	33	33	37	16	43	10	15	0.688
8	30	11	ALKBH3	JHU04514.P048A10	59	64	34	53	33	33	36	16	44	26	31	1.75
8	30	12	ALKBH3	JHU04514.P048A10	47	52	27	51	32	32	36	17	47	15	20	0.941
9	6	31	ALKBH3	JHU09793.P103G01	37	42	21	50	30	30	33	14	42	7	12	0.643
9	6	32	ALKBH3	JHU09793.P103G01	38	43	22	51	30	30	33	13	39	8	13	0.769
18	11	7	ALKBH3	JHU15864.P167F02	68	77	42	54	32	32	34	13	38	36	45	3.308
18	11	8	ALKBH3	JHU15864.P167F02	65	79	88	111	32	32	34	13	38	33	47	3.462
13	4	41	ALKBH4	JHU13982.P147G11	46	52	27	51	30	30	33	16	48	16	22	1.188
13	4	42	ALKBH4	JHU13982.P147G11	52	56	31	55	30	30	36	56	155	22	26	0.357
16	21	11	ALKBH5	JHU12157.P128B11	33	37	17	45	31	31	35	15	42	2	6	0.133
16	21	12	ALKBH5	JHU12157.P128B11	32	37	18	48	33	33	36	16	44	-1	4	0.063
7	31	3	ALKBH7	JHU04132.P044D08	50	55	28	50	33	33	37	14	37	17	22	1.286
7	31	4	ALKBH7	JHU04132.P044D08	46	51	24	47	33	33	37	15	40	13	18	0.933
4	1	17	ALKBH8	JHU00967.P011B09	44	51	26	50	34	34	38	16	42	10	17	0.813
4	1	18	ALKBH8	JHU00967.P011B09	36	39	17	43	35	35	39	18	46	1	4	0
8	26	9	ALLC	JHU04228.P045A08	60	69	37	53	32	32	36	16	44	28	37	2.063
8	26	10	ALLC	JHU04228.P045A08	60	81	132	162	32	32	36	15	41	28	49	3
3	21	49	ALMS1P	JHU03409.P036D03	44	51	26	50	33	33	37	15	40	11	18	0.933
3	21	50	ALMS1P	JHU03409.P036D03	44	51	25	49	33	33	37	16	43	11	18	0.875
12	3	47	ALOX12	JHU10370.P109B11	60	83	114	137	33	33	37	16	43	27	50	2.875
12	3	48	ALOX12	JHU10370.P109B11	53	70	94	134	33	33	37	15	40	20	37	2.2
9	30	37	ALOX12B	JHU10274.P108G02	88	101	83	82	31	31	34	13	38	57	70	5.154
9	30	38	ALOX12B	JHU10274.P108G02	75	84	58	69	32	32	35	14	40	43	52	3.5
8	30	33	ALOX15B	JHU06050.P064A06	93	99	52	52	32	32	36	15	41	61	67	4.2
8	30	34	ALOX15B	JHU06050.P064A06	82	86	44	51	33	33	37	16	43	49	53	3.063
14	16	1	ALOX5	JHU11714.P123E02	84	90	49	54	33	33	35	14	40	51	57	3.929
14	16	2	ALOX5	JHU11714.P123E02	81	97	86	88	33	33	35	14	40	48	64	4.429
4	13	27	ALOX5AP	JHU01829.P020B06	38	43	21	48	33	33	37	17	45	5	10	0.353
4	13	28	ALOX5AP	JHU01829.P020B06	38	42	20	47	33	33	38	17	44	5	9	0.235
18	13	19	ALOX5AP	JHU01829.P176F02	37	42	21	50	32	32	35	13	37	5	10	0.538
18	13	20	ALOX5AP	JHU01829.P176F02	36	40	19	47	32	32	34	13	38	4	8	0.462
20	1	7	ALOXE3	JHU15865.P167B01	336	362	303	83	34	34	38	16	42	302	328	20.25
20	1	8	ALOXE3	JHU15865.P167B01	273	296	301	101	34	34	38	16	42	239	262	16.125
18	22	57	ALPI	JHU19452.P198E07	41	47	20	42	34	34	37	14	37	7	13	0.714
18	22	58	ALPI	JHU19452.P198E07	38	43	19	44	33	33	36	14	38	5	10	0.5
8	9	53	ALPK1	JHU07012.P074B09	37	54	160	296	33	33	36	15	41	4	21	1.2
8	9	54	ALPK1	JHU07012.P074B09	36	42	21	50	33	33	36	16	44	3	9	0.375
20	15	15	ALPP	JHU16060.P169B06	64	71	41	57	32	32	36	18	50	32	39	1.944
20	15	16	ALPP	JHU16060.P169B06	58	66	37	56	32	32	36	18	50	26	34	1.667
11	14	1	ALPPL2	JHU07779.P082C02	47	52	28	53	33	33	38	31	81	14	19	0.452
11	14	2	ALPPL2	JHU07779.P082C02	48	54	26	48	34	34	38	15	39	14	20	1.067
1	23	39	ALS2	JHU16061.P025H08	74	80	46	57	31	31	34	14	41	43	49	3.286
1	23	40	ALS2	JHU16061.P025H08	72	82	66	80	31	31	33	13	39	41	51	3.769
7	8	3	ALS2	JHU03946.P042C05	49	58	33	56	34	34	38	14	36	15	24	1.429
7	8	4	ALS2	JHU03946.P042C05	48	55	28	50	34	34	38	14	36	14	21	1.214
20	12	15	ALS2	JHU16061.P169A06	64	74	74	100	32	32	38	52	136	32	42	0.692
20	12	16	ALS2	JHU16061.P169A06	57	66	36	54	33	33	38	52	136	24	33	0.538
9	32	49	ALS2CL	JHU10848.P114G04	41	46	22	47	32	32	35	13	37	9	14	0.846
9	32	50	ALS2CL	JHU10848.P114G04	39	46	22	47	31	31	35	13	37	8	15	0.846
15	31	49	ALS2CL	JHU14808.P156D04	47	53	27	50	34	34	38	18	47	13	19	0.833
15	31	50	ALS2CL	JHU14808.P156D04	46	49	22	44	34	34	39	20	51	12	15	0.5
5	17	1	ALS2CR11	JHU03947.P042H03	45	51	27	52	30	30	34	37	108	15	21	0.459
5	17	2	ALS2CR11	JHU03947.P042H03	46	52	30	57	29	29	34	41	120	17	23	0.439
8	24	5	ALS2CR11	JHU03947.P043A12	50	56	27	48	32	32	36	16	44	18	24	1.25
8	24	6	ALS2CR11	JHU03947.P043A12	50	57	32	56	32	32	36	15	41	18	25	1.4
20	14	47	ALS2CR11	JHU03947.P190A10	51	55	30	54	33	33	38	17	44	18	22	1
20	14	48	ALS2CR11	JHU03947.P190A10	48	52	26	50	33	33	38	18	47	15	19	0.778
3	8	25	ALX1	JHU01649.P018C01	51	58	29	50	34	34	38	15	39	17	24	1.333
3	8	26	ALX1	JHU01649.P018C01	48	58	59	101	34	34	38	15	39	14	24	1.333
23	22	7	ALX3	JHU16624.P206C03	41	43	17	39	34	34	38	15	39	7	9	0.333
23	22	8	ALX3	JHU16624.P206C03	38	42	19	45	34	34	38	17	44	4	8	0.235
21	10	13	ALYREF	JHU18507.P212G01	42	49	27	55	30	30	33	14	42	12	19	1.143
21	10	14	ALYREF	JHU18507.P212G01	43	49	26	53	31	31	34	16	47	12	18	0.938
2	29	13	AMACR	JHU00869.P010F02	36	41	17	41	34	34	37	13	35	2	7	0.308
2	29	14	AMACR	JHU00869.P010F02	36	40	16	40	33	33	37	13	35	3	7	0.231
20	30	41	AMBN	JHU10275.P188A10	144	173	244	141	37	37	43	24	55	107	136	5.417
20	30	42	AMBN	JHU10275.P188A10	148	188	278	147	37	37	42	23	54	111	151	6.348
7	23	37	AMBP	JHU06150.P065D04	63	68	38	55	34	34	38	16	42	29	34	1.875
7	23	38	AMBP	JHU06150.P065D04	63	70	37	52	34	34	38	16	42	29	36	2
8	17	55	AMBRA1	JHU07433.P078B03	45	49	24	48	32	32	36	16	44	13	17	0.813
8	17	56	AMBRA1	JHU07433.P078B03	43	49	24	48	31	31	35	15	42	12	18	0.933
8	22	55	AMBRA1	JHU07433.P078A03	55	61	33	54	32	32	35	15	42	23	29	1.733
8	22	56	AMBRA1	JHU07433.P078A03	50	56	30	53	32	32	35	15	42	18	24	1.4
2	23	7	AMD1	JHU00389.P005F04	66	77	45	58	34	34	37	14	37	32	43	2.857
2	23	8	AMD1	JHU00389.P005F04	64	71	41	57	34	34	39	27	69	30	37	1.185
16	28	51	AMD1	JHU14809.P156A08	66	75	40	53	33	33	40	68	170	33	42	0.515
16	28	52	AMD1	JHU14809.P156A08	68	72	37	51	33	33	37	16	43	35	39	2.188
17	4	1	AMD1	JHU15480.P163G03	53	60	35	58	30	30	33	14	42	23	30	1.929
17	4	2	AMD1	JHU15480.P163G03	50	55	29	52	31	31	34	15	44	19	24	1.4
1	13	45	AMDHD1	JHU02982.P032H06	84	92	50	54	30	30	33	13	39	54	62	4.538
1	13	46	AMDHD1	JHU02982.P032H06	81	128	481	375	29	29	32	13	40	52	99	7.385
19	26	29	AMDHD1	JHU02982.P177C12	51	56	28	50	34	34	39	21	53	17	22	0.81
19	26	30	AMDHD1	JHU02982.P177C12	53	57	29	50	34	34	38	16	42	19	23	1.188
1	17	7	AMDHD2	JHU00485.P006H03	34	42	21	50	29	29	31	12	38	5	13	0.917
1	17	8	AMDHD2	JHU00485.P006H03	33	38	23	60	29	29	32	13	40	4	9	0.462
9	29	45	AMELX	JHU10463.P110H06	36	41	21	51	31	31	35	15	42	5	10	0.4
9	29	46	AMELX	JHU10463.P110H06	34	40	18	45	31	31	35	14	40	3	9	0.357
17	27	53	AMELY	JHU19072.P194H12	41	46	23	50	31	31	35	15	42	10	15	0.733
17	27	54	AMELY	JHU19072.P194H12	39	48	44	91	32	32	35	14	40	7	16	0.929
17	31	59	AMER3	JHU16948.P200H12	42	49	25	51	32	32	34	12	35	10	17	1.25
17	31	60	AMER3	JHU16948.P200H12	43	48	23	47	32	32	35	13	37	11	16	1
18	15	57	AMH	JHU19357.P197F06	63	69	36	52	32	32	35	14	40	31	37	2.429
18	15	58	AMH	JHU19357.P197F06	55	62	35	56	33	33	38	47	123	22	29	0.511
18	7	59	AMHR2	JHU16920.P200F09	46	52	24	46	32	32	34	13	38	14	20	1.385
18	7	60	AMHR2	JHU16920.P200F09	43	49	25	51	32	32	35	14	40	11	17	1
22	20	9	AMHR2	JHU16920.P205E07	41	48	25	52	33	33	36	13	36	8	15	0.923
22	20	10	AMHR2	JHU16920.P205E07	41	49	25	51	33	33	35	13	37	8	16	1.077
17	11	9	AMICA1	JHU15866.P167H06	41	57	106	185	31	31	33	14	42	10	26	1.714
17	11	10	AMICA1	JHU15866.P167H06	39	45	22	48	30	30	32	13	40	9	15	1
20	8	7	AMICA1	JHU15770.P166A01	44	53	29	54	33	33	37	16	43	11	20	1
20	8	8	AMICA1	JHU15770.P166A01	43	50	27	54	33	33	38	18	47	10	17	0.667
24	20	19	AMIGO1	JHU18526.P213A03	42	47	24	51	33	33	37	16	43	9	14	0.625
24	20	20	AMIGO1	JHU18526.P213A03	40	45	21	46	33	33	38	17	44	7	12	0.412
12	4	47	AMIGO3	JHU10561.P111A11	51	62	35	56	33	33	37	18	48	18	29	1.389
12	4	48	AMIGO3	JHU10561.P111A11	52	60	34	56	33	33	37	15	40	19	27	1.533
10	25	35	AMMECR1	JHU09794.P103F12	41	46	21	45	33	33	37	15	40	8	13	0.6
10	25	36	AMMECR1	JHU09794.P103F12	41	46	22	47	33	33	36	13	36	8	13	0.769
9	2	35	AMN1	JHU09603.P101G09	39	45	23	51	31	31	34	14	41	8	14	0.786
9	2	36	AMN1	JHU09603.P101G09	42	46	20	43	31	31	34	14	41	11	15	0.857
19	24	1	AMN1	JHU15481.P163C04	43	47	21	44	33	33	38	16	42	10	14	0.563
19	24	2	AMN1	JHU15481.P163C04	42	47	24	51	34	34	38	16	42	8	13	0.563
10	20	47	AMOT	JHU10371.P109E11	43	49	24	48	33	33	35	12	34	10	16	1.167
10	20	48	AMOT	JHU10371.P109E11	42	47	21	44	33	33	35	13	37	9	14	0.923
13	4	39	AMOTL1	JHU13983.P147G07	33	37	17	45	31	31	33	13	39	2	6	0.308
13	4	40	AMOTL1	JHU13983.P147G07	34	57	181	317	30	30	33	13	39	4	27	1.846
13	16	39	AMOTL1	JHU13983.P147G06	32	35	14	40	30	30	33	13	39	2	5	0.154
13	16	40	AMOTL1	JHU13983.P147G06	31	35	21	60	31	31	34	14	41	0	4	0.071
2	23	59	AMOTL2_frag	JHU03462.P037F12	1416	2760	3556	128	33	33	36	15	41	1383	2727	181.6
2	23	60	AMOTL2_frag	JHU03462.P037F12	1018	2048	2936	143	33	33	37	14	37	985	2015	143.643
24	7	19	AMPD1	JHU18739.P216B01	41	47	23	48	33	33	38	17	44	8	14	0.529
24	7	20	AMPD1	JHU18739.P216B01	42	45	20	44	34	34	38	17	44	8	11	0.412
19	29	25	AMPD2	JHU05187.P178D02	44	49	23	46	34	34	38	16	42	10	15	0.688
19	29	26	AMPD2	JHU05187.P178D02	41	46	22	47	34	34	38	16	42	7	12	0.5
17	28	59	AMPD3	JHU16921.P200G12	49	56	30	53	32	32	35	13	37	17	24	1.615
17	28	60	AMPD3	JHU16921.P200G12	51	57	29	50	32	32	38	74	194	19	25	0.257
11	21	11	AMPH	JHU08357.P088D11	49	53	28	52	33	33	37	16	43	16	20	1
11	21	12	AMPH	JHU08357.P088D11	46	53	26	49	33	33	37	15	40	13	20	1.067
16	15	51	AMTN	JHU14520.P153B06	94	104	55	52	33	33	37	16	43	61	71	4.188
16	15	52	AMTN	JHU14520.P153B06	96	102	53	51	32	32	36	17	47	64	70	3.882
10	24	29	AMY1A	JHU09410.P099E12	80	89	53	59	34	34	37	17	45	46	55	3.059
10	24	30	AMY1A	JHU09410.P099E12	74	85	49	57	33	33	37	20	54	41	52	2.4
23	2	25	AMY1A	JHU17419.P217C01	48	56	30	53	34	34	38	14	36	14	22	1.286
23	2	26	AMY1A	JHU17419.P217C01	49	55	26	47	34	34	38	14	36	15	21	1.214
6	22	55	AMY2A	JHU07398.P078E03	53	60	44	73	33	33	36	14	38	20	27	1.714
6	22	56	AMY2A	JHU07398.P078E03	46	53	35	66	33	33	36	14	38	13	20	1.214
6	32	55	AMY2A	JHU07398.P078E04	52	59	33	55	34	34	37	13	35	18	25	1.692
6	32	56	AMY2A	JHU07398.P078E04	53	58	27	46	34	34	39	28	71	19	24	0.679
2	4	3	AMY2B	JHU04612.P003E07	42	49	26	53	32	32	35	20	57	10	17	0.7
2	4	4	AMY2B	JHU04612.P003E07	42	49	25	51	32	32	34	13	38	10	17	1.154
7	3	15	AMY2B	JHU04612.P049D07	44	50	24	48	34	34	38	15	39	10	16	0.8
7	3	16	AMY2B	JHU04612.P049D07	44	50	24	48	34	34	37	14	37	10	16	0.929
8	9	35	AMZ2	JHU05858.P062B09	44	52	28	53	32	32	37	18	48	12	20	0.833
8	9	36	AMZ2	JHU05858.P062B09	43	49	25	51	33	33	37	18	48	10	16	0.667
14	28	55	AMZ2	JHU15193.P160E04	36	40	17	42	34	34	38	14	36	2	6	0.143
14	28	56	AMZ2	JHU15193.P160E04	36	41	18	43	34	34	37	13	35	2	7	0.308
9	3	51	AMZ2P1_frag	JHU10770.P113H07	42	49	28	57	31	31	34	19	55	11	18	0.789
9	3	52	AMZ2P1_frag	JHU10770.P113H07	41	47	24	51	30	30	33	14	42	11	17	1
3	14	33	ANAPC10	JHU02018.P022C06	38	41	18	43	34	34	38	15	39	4	7	0.2
3	14	34	ANAPC10	JHU02018.P022C06	38	42	20	47	34	34	38	15	39	4	8	0.267
14	29	5	ANAPC11	JHU11618.P122F10	49	56	26	46	34	34	37	14	37	15	22	1.357
14	29	6	ANAPC11	JHU11618.P122F10	50	56	27	48	34	34	38	14	36	16	22	1.286
1	15	55	ANAPC15	JHU03470.P037H02	164	169	123	72	31	31	34	15	44	133	138	9
1	15	56	ANAPC15	JHU03470.P037H02	158	159	68	42	31	31	34	15	44	127	128	8.333
2	29	19	ANAPC16	JHU01267.P014F02	40	45	21	46	35	35	39	16	41	5	10	0.375
2	29	20	ANAPC16	JHU01267.P014F02	37	42	18	42	34	34	38	14	36	3	8	0.286
14	13	27	ANAPC2	JHU13310.P140F06	78	84	49	58	32	32	35	14	40	46	52	3.5
14	13	28	ANAPC2	JHU13310.P140F06	72	100	249	249	31	31	35	14	40	41	69	4.643
2	4	41	ANAPC5	JHU02502.P027E11	55	64	36	56	32	32	35	17	48	23	32	1.706
2	4	42	ANAPC5	JHU02502.P027E11	54	60	33	55	31	31	35	16	45	23	29	1.563
6	29	43	ANG	JHU06627.P070F02	41	49	24	48	34	34	37	15	40	7	15	0.8
6	29	44	ANG	JHU06627.P070F02	44	51	23	45	33	33	36	13	36	11	18	1.154
18	3	1	ANG	JHU15289.P161F03	44	48	24	50	32	32	34	13	38	12	16	1.077
18	3	2	ANG	JHU15289.P161F03	45	48	22	45	32	32	35	14	40	13	16	0.929
18	2	49	ANGEL1	JHU18974.P193E01	65	71	39	54	32	32	35	13	37	33	39	2.769
18	2	50	ANGEL1	JHU18974.P193E01	62	67	35	52	32	32	34	14	41	30	35	2.357
2	8	15	ANGEL2	JHU00870.P010E05	36	44	52	118	32	32	39	113	289	4	12	0.044
2	8	16	ANGEL2	JHU00870.P010E05	34	37	15	40	32	32	39	115	294	2	5	-0.017
9	24	41	ANGEL2	JHU10181.P107G12	39	69	231	334	30	30	33	13	39	9	39	2.769
9	24	42	ANGEL2	JHU10181.P107G12	36	57	206	361	31	31	34	14	41	5	26	1.643
9	6	37	ANGPT1	JHU10182.P107G01	60	524	2651	505	31	31	41	122	297	29	493	3.959
9	6	38	ANGPT1	JHU10182.P107G01	50	56	30	53	30	30	34	14	41	20	26	1.571
11	3	19	ANGPT1	JHU08833.P093D03	46	50	23	46	34	34	37	14	37	12	16	0.929
11	3	20	ANGPT1	JHU08833.P093D03	46	52	26	50	34	34	37	14	37	12	18	1.071
15	20	47	ANGPT1	JHU14173.P149C11	43	48	23	47	33	33	36	15	41	10	15	0.8
15	20	48	ANGPT1	JHU14173.P149C11	44	50	24	48	33	33	37	15	40	11	17	0.867
18	1	39	ANGPT1	JHU08833.P187F05	83	92	52	56	32	32	35	13	37	51	60	4.385
18	1	40	ANGPT1	JHU08833.P187F05	84	92	49	53	32	32	35	13	37	52	60	4.385
19	1	49	ANGPT2	JHU19164.P195D01	98	113	91	80	34	34	37	14	37	64	79	5.429
19	1	50	ANGPT2	JHU19164.P195D01	87	112	181	161	35	35	38	14	36	52	77	5.286
19	18	59	ANGPT2	JHU16922.P200C11	79	87	51	58	34	34	37	15	40	45	53	3.333
19	18	60	ANGPT2	JHU16922.P200C11	85	97	73	75	35	35	47	43	91	50	62	1.163
17	5	49	ANGPT4	JHU18975.P193H01	111	138	255	184	30	30	33	14	42	81	108	7.5
17	5	50	ANGPT4	JHU18975.P193H01	99	131	173	132	31	31	33	14	42	68	100	7
22	25	23	ANGPT4	JHU18649.P215F12	61	105	342	325	33	33	36	13	36	28	72	5.308
22	25	24	ANGPT4	JHU18649.P215F12	51	60	31	51	33	33	36	13	36	18	27	1.846
8	20	51	ANGPTL2	JHU06918.P073A07	61	68	40	58	31	31	35	15	42	30	37	2.2
8	20	52	ANGPTL2	JHU06918.P073A07	60	67	38	56	32	32	36	15	41	28	35	2.067
8	21	37	ANGPTL3	JHU06434.P068B03	47	52	29	55	32	32	36	17	47	15	20	0.941
8	21	38	ANGPTL3	JHU06434.P068B03	49	55	28	50	31	31	37	26	70	18	24	0.692
8	3	39	ANGPTL4	JHU06151.P065B07	69	77	45	58	33	33	38	16	42	36	44	2.438
8	3	40	ANGPTL4	JHU06151.P065B07	72	84	98	116	33	33	38	16	42	39	51	2.875
6	21	29	ANGPTL5	JHU05666.P060F11	39	46	22	47	33	33	36	13	36	6	13	0.769
6	21	30	ANGPTL5	JHU05666.P060F11	41	47	28	59	33	33	36	14	38	8	14	0.786
8	26	27	ANGPTL7	JHU05380.P057A08	41	47	24	51	32	32	36	15	41	9	15	0.733
8	26	28	ANGPTL7	JHU05380.P057A08	45	50	25	50	32	32	36	16	44	13	18	0.875
23	28	23	ANGPTL8	JHU18745.P216C12	47	61	135	221	36	36	40	20	50	11	25	1.05
23	28	24	ANGPTL8	JHU18745.P216C12	46	49	21	42	36	36	40	18	45	10	13	0.5
2	28	59	ANK1	JHU03746.P040E12	75	78	39	50	34	34	37	14	37	41	44	2.929
2	28	60	ANK1	JHU03746.P040E12	65	70	33	47	34	34	37	13	35	31	36	2.538
23	20	23	ANK3	JHU18527.P213C11	48	53	28	52	34	34	38	17	44	14	19	0.882
23	20	24	ANK3	JHU18527.P213C11	46	50	26	52	33	33	37	15	40	13	17	0.867
4	22	33	ANKDD1A	JHU15773.P022A07	43	52	29	55	33	33	37	17	45	10	19	0.882
4	22	34	ANKDD1A	JHU15773.P022A07	49	55	29	52	33	33	38	17	44	16	22	1
17	27	7	ANKDD1A	JHU15772.P166H04	58	65	34	52	31	31	35	13	37	27	34	2.308
17	27	8	ANKDD1A	JHU15772.P166H04	50	57	30	52	32	32	35	13	37	18	25	1.692
17	32	7	ANKDD1A	JHU15771.P166G04	38	44	22	50	32	32	35	13	37	6	12	0.692
17	32	8	ANKDD1A	JHU15771.P166G04	38	43	21	48	32	32	35	13	37	6	11	0.615
20	8	9	ANKDD1A	JHU15773.P166A05	54	65	53	81	33	33	37	17	45	21	32	1.647
20	8	10	ANKDD1A	JHU15773.P166A05	54	59	30	50	33	33	36	16	44	21	26	1.438
13	31	41	ANKEF1	JHU14079.P148H12	36	39	17	43	33	33	35	13	37	3	6	0.308
13	31	42	ANKEF1	JHU14079.P148H12	32	36	16	44	31	31	34	12	35	1	5	0.167
24	32	25	ANKFY1	JHU17505.P218A04	41	46	24	52	38	38	81	173	213	3	8	-0.202
24	32	26	ANKFY1	JHU17505.P218A04	45	110	195	177	41	41	94	174	185	4	69	0.092
19	19	27	ANKH	JHU13984.P179D07	44	47	21	44	33	33	37	16	43	11	14	0.625
19	19	28	ANKH	JHU13984.P179D07	41	46	24	52	33	33	37	16	43	8	13	0.563
19	21	27	ANKH	JHU13984.P180D07	46	52	28	53	33	33	37	16	43	13	19	0.938
19	21	28	ANKH	JHU13984.P180D07	48	54	27	50	33	33	37	17	45	15	21	1
8	2	49	ANKHD1	JHU06919.P073A01	47	53	27	50	34	34	37	15	40	13	19	1.067
8	2	50	ANKHD1	JHU06919.P073A01	47	53	26	49	34	34	37	15	40	13	19	1.067
11	17	19	ANKHD1	JHU08930.P094D03	132	139	69	49	33	33	37	15	40	99	106	6.8
11	17	20	ANKHD1	JHU08930.P094D03	130	134	69	51	33	33	37	15	40	97	101	6.467
16	28	15	ANKHD1	JHU12543.P132A08	127	131	63	48	33	33	39	20	51	94	98	4.6
16	28	16	ANKHD1	JHU12543.P132A08	123	131	69	52	33	33	40	64	160	90	98	1.422
21	14	21	ANKK1	JHU19546.P214G06	54	61	35	57	30	30	33	14	42	24	31	2
21	14	22	ANKK1	JHU19546.P214G06	57	79	161	203	30	30	33	13	39	27	49	3.538
21	18	3	ANKK1	JHU19546.P204G07	41	44	21	47	30	30	34	23	67	11	14	0.435
21	18	4	ANKK1	JHU19546.P204G07	39	45	24	53	30	30	34	23	67	9	15	0.478
21	22	21	ANKK1	JHU19546.P214G07	44	53	30	56	31	31	34	14	41	13	22	1.357
21	22	22	ANKK1	JHU19546.P214G07	47	52	27	51	31	31	34	14	41	16	21	1.286
21	31	31	ANKK1	JHU17283.P224H04	41	53	67	126	32	32	35	14	40	9	21	1.286
21	31	32	ANKK1	JHU17283.P224H04	38	45	23	51	32	32	35	14	40	6	13	0.714
22	2	7	ANKK1	JHU17283.P205E01	38	44	23	52	33	33	35	14	40	5	11	0.643
22	2	8	ANKK1	JHU17283.P205E01	38	58	224	386	33	33	36	22	61	5	25	1
6	14	27	ANKMY1	JHU05478.P058E06	71	78	41	52	31	31	36	35	97	40	47	1.2
6	14	28	ANKMY1	JHU05478.P058E06	71	79	45	56	31	31	34	15	44	40	48	3
19	4	15	ANKMY1	JHU16250.P171C07	55	63	35	55	34	34	38	16	42	21	29	1.563
19	4	16	ANKMY1	JHU16250.P171C07	51	60	33	55	34	34	38	15	39	17	26	1.467
5	29	27	ANKMY2	JHU05479.P058H06	78	87	46	52	32	32	35	13	37	46	55	4
5	29	28	ANKMY2	JHU05479.P058H06	77	82	43	52	31	31	34	13	38	46	51	3.692
6	24	7	ANKRA2	JHU04417.P047E04	37	42	20	47	33	33	36	13	36	4	9	0.462
6	24	8	ANKRA2	JHU04417.P047E04	37	43	20	46	34	34	36	13	36	3	9	0.538
1	31	19	ANKRD1	JHU01447.P016H04	46	51	26	50	32	32	34	13	38	14	19	1.308
1	31	20	ANKRD1	JHU01447.P016H04	45	50	25	50	32	32	35	13	37	13	18	1.154
10	17	21	ANKRD10	JHU08931.P094F07	80	134	682	508	33	33	36	14	38	47	101	7
10	17	22	ANKRD10	JHU08931.P094F07	64	76	73	96	33	33	36	14	38	31	43	2.857
7	11	53	ANKRD13A	JHU07110.P075D10	47	57	33	57	34	34	37	14	37	13	23	1.429
7	11	54	ANKRD13A	JHU07110.P075D10	48	53	25	47	34	34	37	14	37	14	19	1.143
14	29	43	ANKRD13A	JHU14269.P150F02	70	80	45	56	34	34	37	14	37	36	46	3.071
14	29	44	ANKRD13A	JHU14269.P150F02	69	78	43	55	34	34	37	13	35	35	44	3.154
3	25	21	ANKRD13C	JHU01346.P015D08	54	58	30	51	34	34	39	17	43	20	24	1.118
3	25	22	ANKRD13C	JHU01346.P015D08	47	55	28	50	34	34	38	16	42	13	21	1.063
5	3	35	ANKRD13D	JHU05762.P061H11	75	83	47	56	30	30	33	14	42	45	53	3.571
5	3	36	ANKRD13D	JHU05762.P061H11	75	79	44	55	30	30	33	13	39	45	49	3.538
9	25	27	ANKRD16	JHU09411.P099H08	162	351	930	264	31	31	34	13	38	131	320	24.385
9	25	28	ANKRD16	JHU09411.P099H08	118	166	468	281	31	31	34	13	38	87	135	10.154
16	2	17	ANKRD17	JHU12257.P129A09	99	106	56	52	34	34	39	23	58	65	72	2.913
16	2	18	ANKRD17	JHU12257.P129A09	93	101	56	55	33	33	37	15	40	60	68	4.267
17	25	55	ANKRD19P	JHU16827.P199H04	38	44	22	50	31	31	35	14	40	7	13	0.643
17	25	56	ANKRD19P	JHU16827.P199H04	36	41	20	48	31	31	34	14	41	5	10	0.5
24	10	11	ANKRD20A1	JHU17325.P208A09	38	43	20	46	34	34	38	17	44	4	9	0.294
24	10	12	ANKRD20A1	JHU17325.P208A09	39	43	20	46	33	33	38	17	44	6	10	0.294
21	24	31	ANKRD20A3	JHU17967.P223G04	48	52	26	50	31	31	34	13	38	17	21	1.385
21	24	32	ANKRD20A3	JHU17967.P223G04	41	48	24	50	31	31	35	15	42	10	17	0.867
18	11	3	ANKRD20A5P_frag	JHU15536.P163F06	54	61	32	52	32	32	35	13	37	22	29	2
18	11	4	ANKRD20A5P_frag	JHU15536.P163F06	50	56	30	53	32	32	34	13	38	18	24	1.692
2	22	11	ANKRD22	JHU00486.P006E11	39	46	25	54	33	33	37	14	37	6	13	0.643
2	22	12	ANKRD22	JHU00486.P006E11	37	42	19	45	33	33	37	15	40	4	9	0.333
12	6	59	ANKRD26P1	JHU11355.P119A09	41	47	24	51	32	32	35	15	42	9	15	0.8
12	6	60	ANKRD26P1	JHU11355.P119A09	43	49	25	51	33	33	37	18	48	10	16	0.667
6	8	55	ANKRD27	JHU07399.P078E01	50	57	32	56	32	32	34	14	41	18	25	1.643
6	8	56	ANKRD27	JHU07399.P078E01	46	55	34	61	32	32	34	15	44	14	23	1.4
21	8	31	ANKRD28	JHU17873.P222G01	83	89	52	58	31	31	34	15	44	52	58	3.667
21	8	32	ANKRD28	JHU17873.P222G01	81	119	341	286	30	30	34	14	41	51	89	6.071
3	2	53	ANKRD29	JHU03077.P033C09	84	91	50	54	34	34	42	89	211	50	57	0.551
3	2	54	ANKRD29	JHU03077.P033C09	77	91	55	60	34	34	42	89	211	43	57	0.551
18	16	5	ANKRD30B	JHU15482.P163E10	55	61	33	54	33	33	36	36	100	22	28	0.694
18	16	6	ANKRD30B	JHU15482.P163E10	55	63	33	52	33	33	36	36	100	22	30	0.75
7	13	41	ANKRD30BL	JHU06527.P068D10	52	56	29	51	34	34	37	15	40	18	22	1.267
7	13	42	ANKRD30BL	JHU06527.P068D10	52	109	570	522	34	34	38	15	39	18	75	4.733
14	17	31	ANKRD32_frag	JHU13505.P142F03	34	44	27	61	33	33	39	33	84	1	11	0.152
14	17	32	ANKRD32_frag	JHU13505.P142F03	40	46	23	50	33	33	37	15	40	7	13	0.6
23	23	23	ANKRD34B	JHU18528.P213D12	44	51	27	52	36	36	40	18	45	8	15	0.611
23	23	24	ANKRD34B	JHU18528.P213D12	44	49	25	51	34	34	39	18	46	10	15	0.556
8	24	31	ANKRD36	JHU05955.P063A04	54	59	34	57	32	32	37	18	48	22	27	1.222
8	24	32	ANKRD36	JHU05955.P063A04	50	56	31	55	32	32	36	16	44	18	24	1.25
16	7	57	ANKRD36B	JHU15239.P160B05	80	89	50	56	33	33	36	15	41	47	56	3.533
16	7	58	ANKRD36B	JHU15239.P160B05	74	82	48	58	33	33	37	15	40	41	49	3
16	10	57	ANKRD36B	JHU15239.P160A05	62	71	41	57	33	33	37	17	45	29	38	2
16	10	58	ANKRD36B	JHU15239.P160A05	60	67	37	55	33	33	36	16	44	27	34	1.938
15	26	19	ANKRD36BP1	JHU12702.P133C04	47	54	38	70	34	34	38	17	44	13	20	0.941
15	26	20	ANKRD36BP1	JHU12702.P133C04	47	52	27	51	33	33	37	16	43	14	19	0.938
12	20	51	ANKRD37	JHU10753.P113A07	37	42	19	45	32	32	36	16	44	5	10	0.375
12	20	52	ANKRD37	JHU10753.P113A07	37	42	21	50	32	32	35	15	42	5	10	0.467
9	20	7	ANKRD39	JHU08064.P085G03	44	59	73	123	31	31	33	13	39	13	28	2
9	20	8	ANKRD39	JHU08064.P085G03	38	43	23	53	30	30	33	14	42	8	13	0.714
3	11	13	ANKRD40	JHU00968.P011D02	42	54	57	105	34	34	39	18	46	8	20	0.833
3	11	14	ANKRD40	JHU00968.P011D02	42	46	22	47	34	34	39	15	38	8	12	0.467
15	14	17	ANKRD44	JHU12351.P130C10	92	103	59	57	34	34	38	16	42	58	69	4.063
15	14	18	ANKRD44	JHU12351.P130C10	89	96	50	52	34	34	37	15	40	55	62	3.933
12	17	57	ANKRD45	JHU11235.P118B07	83	88	46	52	31	31	35	16	45	52	57	3.313
12	17	58	ANKRD45	JHU11235.P118B07	77	85	49	57	32	32	36	22	61	45	53	2.227
7	1	35	ANKRD46	JHU05956.P063D09	67	81	84	103	34	34	37	14	37	33	47	3.143
7	1	36	ANKRD46	JHU05956.P063D09	62	111	336	302	34	34	37	13	35	28	77	5.692
7	18	43	ANKRD46	JHU06820.P072C03	58	84	250	297	33	33	37	19	51	25	51	2.474
7	18	44	ANKRD46	JHU06820.P072C03	51	59	33	55	33	33	38	26	68	18	26	0.808
9	30	3	ANKRD49	JHU07970.P084G06	38	44	21	47	31	31	34	12	35	7	13	0.833
9	30	4	ANKRD49	JHU07970.P084G06	39	43	22	51	32	32	35	14	40	7	11	0.571
12	27	11	ANKRD50_frag	JHU08162.P086B12	35	41	22	53	32	32	36	15	41	3	9	0.333
12	27	12	ANKRD50_frag	JHU08162.P086B12	38	43	21	48	32	32	36	15	41	6	11	0.467
8	30	59	ANKRD53	JHU07299.P080A10	39	44	20	45	33	33	37	16	43	6	11	0.438
8	30	60	ANKRD53	JHU07299.P080A10	38	42	21	50	33	33	37	16	43	5	9	0.313
16	11	11	ANKRD54	JHU12065.P127B10	45	53	28	52	33	33	36	16	44	12	20	1.063
16	11	12	ANKRD54	JHU12065.P127B10	45	53	30	56	33	33	37	16	43	12	20	1
19	8	3	ANKRD54	JHU15385.P162C05	56	59	27	45	33	33	37	14	37	23	26	1.571
19	8	4	ANKRD54	JHU15385.P162C05	53	58	30	51	34	34	39	15	38	19	24	1.267
16	11	25	ANKRD6	JHU13214.P139B02	38	46	56	121	33	33	40	93	232	5	13	0.065
16	11	26	ANKRD6	JHU13214.P139B02	34	42	24	57	32	32	39	93	238	2	10	0.032
21	13	17	ANKRD65	JHU18474.P212H10	42	48	25	52	30	30	33	14	42	12	18	1.071
21	13	18	ANKRD65	JHU18474.P212H10	39	45	24	53	30	30	33	14	42	9	15	0.857
1	25	59	ANKRD7	JHU03648.P039H12	108	116	65	56	31	31	41	178	434	77	85	0.421
1	25	60	ANKRD7	JHU03648.P039H12	90	97	57	58	31	31	40	160	400	59	66	0.356
16	30	21	ANKRD9	JHU12926.P136A06	36	39	19	48	32	32	36	16	44	4	7	0.188
16	30	22	ANKRD9	JHU12926.P136A06	37	42	22	52	33	33	37	17	45	4	9	0.294
7	23	31	ANKS1A_frag	JHU05763.P061D04	50	58	30	51	33	33	37	15	40	17	25	1.4
7	23	32	ANKS1A_frag	JHU05763.P061D04	49	56	30	53	33	33	37	15	40	16	23	1.267
15	30	25	ANKS1B	JHU13311.P140C02	82	119	331	278	34	34	37	16	43	48	85	5.125
15	30	26	ANKS1B	JHU13311.P140C02	80	86	56	65	34	34	38	16	42	46	52	3
16	13	25	ANKS1B	JHU13311.P140B02	67	78	48	61	31	31	36	22	61	36	47	1.909
16	13	26	ANKS1B	JHU13311.P140B02	69	99	205	207	32	32	36	16	44	37	67	3.938
6	30	59	ANKS3	JHU07300.P080E10	59	65	32	49	34	34	41	82	200	25	31	0.293
6	30	60	ANKS3	JHU07300.P080E10	52	59	28	47	34	34	45	178	395	18	25	0.079
7	13	59	ANKS3	JHU07300.P080D10	36	41	18	43	33	33	37	14	37	3	8	0.286
7	13	60	ANKS3	JHU07300.P080D10	33	36	13	36	33	33	37	15	40	0	3	-0.067
12	12	57	ANKS4B	JHU11137.P117A06	36	41	19	46	31	31	35	16	45	5	10	0.375
12	12	58	ANKS4B	JHU11137.P117A06	36	41	19	46	32	32	36	15	41	4	9	0.333
12	27	33	ANKS6	JHU09698.P102B08	112	208	466	224	32	32	36	16	44	80	176	10.75
12	27	34	ANKS6	JHU09698.P102B08	87	126	219	173	32	32	36	15	41	55	94	6
1	28	23	ANKS6_frag	JHU01448.P016G12	57	65	37	56	32	32	35	14	40	25	33	2.143
1	28	24	ANKS6_frag	JHU01448.P016G12	57	66	38	57	31	31	34	14	41	26	35	2.286
1	31	23	ANKS6_frag	JHU01448.P016H12	63	86	254	295	31	31	34	15	44	32	55	3.467
1	31	24	ANKS6_frag	JHU01448.P016H12	58	64	34	53	31	31	34	15	44	27	33	2
1	18	37	ANKZF1	JHU02595.P028G03	42	49	28	57	29	29	32	13	40	13	20	1.308
1	18	38	ANKZF1	JHU02595.P028G03	44	62	111	179	29	29	32	13	40	15	33	2.308
11	2	9	ANLN_frag	JHU08065.P085C05	44	49	23	46	33	33	37	14	37	11	16	0.857
11	2	10	ANLN_frag	JHU08065.P085C05	44	48	22	45	34	34	37	13	35	10	14	0.846
21	31	29	ANO10	JHU17691.P220H12	34	40	17	42	32	32	35	17	48	2	8	0.294
21	31	30	ANO10	JHU17691.P220H12	32	36	15	41	32	32	35	13	37	0	4	0.077
22	4	25	ANO2	JHU17599.P219E03	44	51	28	54	32	32	35	14	40	12	19	1.143
22	4	26	ANO2	JHU17599.P219E03	43	50	27	54	32	32	35	13	37	11	18	1.154
23	26	31	ANO5	JHU17780.P221C04	47	55	30	54	35	35	39	17	43	12	20	0.941
23	26	32	ANO5	JHU17780.P221C04	47	50	23	46	36	36	39	17	43	11	14	0.647
18	28	9	ANO6	JHU16046.P168E08	67	88	192	218	34	34	38	19	50	33	54	2.632
18	28	10	ANO6	JHU16046.P168E08	64	69	34	49	34	34	37	20	54	30	35	1.6
20	13	53	ANOS1	JHU19302.P196B10	54	63	49	77	33	33	39	32	82	21	30	0.75
20	13	54	ANOS1	JHU19302.P196B10	48	54	30	55	33	33	39	19	48	15	21	0.789
4	19	31	ANP32A	JHU02115.P023B03	77	83	48	57	33	33	39	33	84	44	50	1.333
4	19	32	ANP32A	JHU02115.P023B03	87	91	49	53	32	32	38	29	76	55	59	1.828
5	28	7	ANP32E	JHU04515.P048G04	34	40	19	47	31	31	34	14	41	3	9	0.429
5	28	8	ANP32E	JHU04515.P048G04	37	42	20	47	31	31	35	14	40	6	11	0.5
10	1	3	ANPEP	JHU07874.P083F05	36	40	17	42	32	32	34	13	38	4	8	0.462
10	1	4	ANPEP	JHU07874.P083F05	37	41	18	43	32	32	34	13	38	5	9	0.538
1	5	13	ANTXR1	JHU00771.P009H01	29	32	13	40	30	30	32	13	40	-1	2	0
1	5	14	ANTXR1	JHU00771.P009H01	30	32	14	43	30	30	33	18	54	0	2	-0.056
9	6	47	ANTXR1	JHU10562.P111G09	42	47	24	51	30	30	33	13	39	12	17	1.077
9	6	48	ANTXR1	JHU10562.P111G09	37	44	23	52	31	31	33	14	42	6	13	0.786
16	10	33	ANTXR2	JHU13693.P144A05	44	50	26	52	33	33	37	17	45	11	17	0.765
16	10	34	ANTXR2	JHU13693.P144A05	47	51	25	49	34	34	46	125	271	13	17	0.04
10	16	11	ANXA1	JHU08261.P087E10	76	97	96	98	33	33	39	71	182	43	64	0.817
10	16	12	ANXA1	JHU08261.P087E10	85	102	109	106	32	32	35	13	37	53	70	5.154
8	18	13	ANXA10	JHU04900.P052A03	38	42	19	45	32	32	36	17	47	6	10	0.353
8	18	14	ANXA10	JHU04900.P052A03	36	42	22	52	32	32	36	18	50	4	10	0.333
20	29	29	ANXA10	JHU04900.P178B10	49	58	37	63	42	42	55	89	161	7	16	0.034
20	29	30	ANXA10	JHU04900.P178B10	48	54	30	55	43	43	55	82	149	5	11	-0.012
5	12	15	ANXA11	JHU04613.P049G06	37	42	20	47	30	30	33	14	42	7	12	0.643
5	12	16	ANXA11	JHU04613.P049G06	39	46	33	71	29	29	32	13	40	10	17	1.077
15	8	33	ANXA13	JHU13506.P142C05	92	97	49	50	35	35	38	14	36	57	62	4.214
15	8	34	ANXA13	JHU13506.P142C05	82	89	46	51	35	35	38	14	36	47	54	3.643
1	27	19	ANXA2	JHU01252.P014H04	46	52	29	55	31	31	34	13	38	15	21	1.385
1	27	20	ANXA2	JHU01252.P014H04	43	49	25	51	31	31	34	13	38	12	18	1.154
7	3	27	ANXA2	JHU05381.P057D07	45	52	26	50	34	34	37	14	37	11	18	1.071
7	3	28	ANXA2	JHU05381.P057D07	46	50	24	48	34	34	37	13	35	12	16	1
10	25	33	ANXA2	JHU09795.P103F08	43	50	25	50	33	33	37	15	40	10	17	0.867
10	25	34	ANXA2	JHU09795.P103F08	46	52	27	51	33	33	36	15	41	13	19	1.067
16	25	35	ANXA2	JHU13600.P143B12	41	47	24	51	32	32	36	16	44	9	15	0.688
16	25	36	ANXA2	JHU13600.P143B12	42	47	23	48	32	32	37	16	43	10	15	0.625
14	22	55	ANXA2R	JHU15010.P158E03	56	65	51	78	33	33	36	13	36	23	32	2.231
14	22	56	ANXA2R	JHU15010.P158E03	49	56	28	50	33	33	35	12	34	16	23	1.75
17	26	13	ANXA2R	JHU16063.P169G04	70	83	73	87	31	31	34	13	38	39	52	3.769
17	26	14	ANXA2R	JHU16063.P169G04	72	81	52	64	31	31	34	13	38	41	50	3.615
1	19	39	ANXA3	JHU02503.P027H07	527	1161	1774	152	30	30	32	13	40	497	1131	86.846
1	19	40	ANXA3	JHU02503.P027H07	265	555	1069	192	29	29	32	13	40	236	526	40.231
2	25	39	ANXA3	JHU02503.P027F08	37	42	19	45	33	33	37	15	40	4	9	0.333
2	25	40	ANXA3	JHU02503.P027F08	37	41	16	39	33	33	37	16	43	4	8	0.25
17	8	41	ANXA3	JHU02503.P186G09	53	62	34	54	30	30	34	16	47	23	32	1.75
17	8	42	ANXA3	JHU02503.P186G09	50	55	30	54	30	30	33	14	42	20	25	1.571
1	26	57	ANXA4	JHU03463.P037G08	51	59	32	54	31	31	34	13	38	20	28	1.923
1	26	58	ANXA4	JHU03463.P037G08	52	59	33	55	31	31	34	14	41	21	28	1.786
17	24	17	ANXA4	JHU16251.P171G12	49	56	31	55	31	31	34	13	38	18	25	1.692
17	24	18	ANXA4	JHU16251.P171G12	50	55	29	52	31	31	35	15	42	19	24	1.333
5	15	37	ANXA5	JHU06152.P065H02	42	50	26	52	30	30	32	13	40	12	20	1.385
5	15	38	ANXA5	JHU06152.P065H02	43	49	26	53	30	30	33	14	42	13	19	1.143
6	1	9	ANXA5	JHU04418.P047F05	37	42	21	50	32	32	36	54	150	5	10	0.111
6	1	10	ANXA5	JHU04418.P047F05	38	40	20	50	31	31	34	14	41	7	9	0.429
18	5	27	ANXA6	JHU03948.P177F05	145	155	117	75	32	32	35	14	40	113	123	8.571
18	5	28	ANXA6	JHU03948.P177F05	141	141	71	50	31	31	34	13	38	110	110	8.231
11	29	27	ANXA7	JHU09313.P098D06	39	44	20	45	33	33	38	17	44	6	11	0.353
11	29	28	ANXA7	JHU09313.P098D06	37	41	19	46	33	33	38	16	42	4	8	0.188
1	2	41	ANXA8	JHU02308.P025G09	94	103	58	56	31	31	34	14	41	63	72	4.929
1	2	42	ANXA8	JHU02308.P025G09	90	98	54	55	30	30	33	13	39	60	68	5
15	24	57	ANXA8	JHU15097.P159C08	98	104	55	52	33	33	37	16	43	65	71	4.188
15	24	58	ANXA8	JHU15097.P159C08	95	101	54	53	34	34	39	18	46	61	67	3.444
11	13	19	ANXA8L1	JHU09121.P096D02	68	73	39	53	33	33	37	14	37	35	40	2.571
11	13	20	ANXA8L1	JHU09121.P096D02	61	68	36	52	33	33	37	15	40	28	35	2.067
14	31	13	ANXA9	JHU12544.P132F04	209	210	82	39	34	34	38	14	36	175	176	12.286
14	31	14	ANXA9	JHU12544.P132F04	196	202	77	38	34	34	37	14	37	162	168	11.786
13	23	21	AOC1	JHU12637.P133H08	44	52	29	55	31	31	34	14	41	13	21	1.286
13	23	22	AOC1	JHU12637.P133H08	45	50	24	48	31	31	35	14	40	14	19	1.071
19	28	1	AOC2	JHU15579.P164C04	42	45	21	46	34	34	38	17	44	8	11	0.412
19	28	2	AOC2	JHU15579.P164C04	40	46	22	47	34	34	37	15	40	6	12	0.6
10	29	25	AOC3	JHU09314.P098F02	42	49	24	48	34	34	38	15	39	8	15	0.733
10	29	26	AOC3	JHU09314.P098F02	39	44	19	43	34	34	38	15	39	5	10	0.4
5	1	3	AOPEP	JHU04046.P043H05	57	64	36	56	31	31	34	15	44	26	33	2
5	1	4	AOPEP	JHU04046.P043H05	56	60	29	48	30	30	33	13	39	26	30	2.077
4	11	13	AP1AR	JHU00980.P011B02	68	75	41	54	33	33	38	16	42	35	42	2.313
4	11	14	AP1AR	JHU00980.P011B02	36	40	18	45	33	33	38	17	44	3	7	0.118
23	24	23	AP1B1	JHU18650.P215C12	236	5312	15779	297	37	37	42	22	52	199	5275	239.545
23	24	24	AP1B1	JHU18650.P215C12	157	189	250	132	36	36	40	19	47	121	153	7.842
20	28	1	AP1G1	JHU15580.P164A04	112	118	71	60	33	33	37	16	43	79	85	5.063
20	28	2	AP1G1	JHU15580.P164A04	92	162	786	485	33	33	37	17	45	59	129	7.353
1	1	19	AP1M2	JHU01347.P015H01	38	45	24	53	30	30	32	13	40	8	15	1
1	1	20	AP1M2	JHU01347.P015H01	42	47	23	48	30	30	32	12	37	12	17	1.25
10	16	47	AP1S1	JHU10563.P111E10	62	68	37	54	32	32	35	13	37	30	36	2.538
10	16	48	AP1S1	JHU10563.P111E10	64	74	44	59	32	32	34	13	38	32	42	3.077
12	26	29	AP1S1	JHU09224.P097A12	37	42	19	45	31	31	36	16	44	6	11	0.375
12	26	30	AP1S1	JHU09224.P097A12	38	44	25	56	31	31	35	16	45	7	13	0.563
22	5	13	AP1S2	JHU18152.P209F01	65	96	330	343	32	32	35	13	37	33	64	4.692
22	5	14	AP1S2	JHU18152.P209F01	67	79	73	92	31	31	34	13	38	36	48	3.462
1	7	27	AP1S3	JHU01830.P020H05	41	48	26	54	29	29	32	13	40	12	19	1.231
1	7	28	AP1S3	JHU01830.P020H05	41	48	27	56	29	29	32	12	37	12	19	1.333
6	9	57	AP1S3	JHU07400.P078F05	44	53	33	62	31	31	34	14	41	13	22	1.357
6	9	58	AP1S3	JHU07400.P078F05	42	48	23	47	31	31	34	13	38	11	17	1.077
23	4	15	AP2A1	JHU18335.P211C07	42	48	23	47	34	34	38	15	39	8	14	0.667
23	4	16	AP2A1	JHU18335.P211C07	40	46	21	45	33	33	37	14	37	7	13	0.643
13	13	37	AP2B1	JHU14080.P148H02	42	48	24	50	30	30	33	13	39	12	18	1.154
13	13	38	AP2B1	JHU14080.P148H02	41	46	25	54	31	31	33	13	39	10	15	1
2	15	55	AP2M1	JHU03464.P037F02	83	123	243	197	32	32	35	13	37	51	91	6.769
2	15	56	AP2M1	JHU03464.P037F02	63	69	40	57	32	32	35	14	40	31	37	2.429
3	17	51	AP2M1	JHU03171.P034D07	92	109	86	78	34	34	38	17	44	58	75	4.176
3	17	52	AP2M1	JHU03171.P034D07	88	98	68	69	34	34	37	15	40	54	64	4.067
16	5	51	AP2S1	JHU14521.P153B05	60	65	35	53	33	33	37	16	43	27	32	1.75
16	5	52	AP2S1	JHU14521.P153B05	56	62	34	54	33	33	37	15	40	23	29	1.667
16	27	45	AP3B1	JHU14270.P150B08	72	113	426	376	33	33	37	16	43	39	80	4.75
16	27	46	AP3B1	JHU14270.P150B08	68	70	37	52	33	33	39	30	76	35	37	1.033
11	17	17	AP3D1	JHU08545.P090D11	41	47	22	46	33	33	37	15	40	8	14	0.667
11	17	18	AP3D1	JHU08545.P090D11	46	48	22	45	33	33	37	15	40	13	15	0.733
1	7	9	AP3M1	JHU00679.P008H05	41	49	31	63	30	30	33	13	39	11	19	1.231
1	7	10	AP3M1	JHU00679.P008H05	39	46	24	52	30	30	33	14	42	9	16	0.929
6	10	45	AP3M2	JHU06821.P072E05	37	42	23	54	32	32	35	16	45	5	10	0.438
6	10	46	AP3M2	JHU06821.P072E05	36	43	22	51	32	32	34	15	44	4	11	0.6
7	10	37	AP3M2	JHU06435.P068C01	113	135	222	164	33	33	37	14	37	80	102	7
7	10	38	AP3M2	JHU06435.P068C01	94	115	137	119	33	33	37	15	40	61	82	5.2
15	16	21	AP3S1	JHU12829.P135C06	43	49	26	53	33	33	37	16	43	10	16	0.75
15	16	22	AP3S1	JHU12829.P135C06	42	45	21	46	33	33	36	14	38	9	12	0.643
16	25	15	AP3S1_frag	JHU12449.P131B08	38	42	19	45	33	33	37	16	43	5	9	0.313
16	25	16	AP3S1_frag	JHU12449.P131B08	37	41	20	48	32	32	36	16	44	5	9	0.313
2	18	55	AP3S2	JHU03747.P040E03	55	63	33	52	33	33	36	14	38	22	30	1.929
2	18	56	AP3S2	JHU03747.P040E03	58	64	34	53	33	33	42	136	323	25	31	0.162
3	12	15	AP4B1	JHU00773.P009C06	39	46	22	47	35	35	39	16	41	4	11	0.438
3	12	16	AP4B1	JHU00773.P009C06	38	42	18	42	34	34	44	137	311	4	8	-0.015
23	32	3	AP4E1	JHU17116.P202C08	45	50	24	48	36	36	39	17	43	9	14	0.647
23	32	4	AP4E1	JHU17116.P202C08	46	48	23	47	34	34	38	16	42	12	14	0.625
6	22	41	AP4S1	JHU06240.P066E11	39	44	19	43	33	33	36	13	36	6	11	0.615
6	22	42	AP4S1	JHU06240.P066E11	38	44	21	47	33	33	43	137	318	5	11	0.007
19	3	27	AP5M1	JHU03178.P177D07	40	44	21	47	34	34	37	14	37	6	10	0.5
19	3	28	AP5M1	JHU03178.P177D07	38	43	18	41	34	34	39	28	71	4	9	0.143
5	31	53	AP5S1	JHU07206.P076H12	36	42	20	47	32	32	38	66	173	4	10	0.061
5	31	54	AP5S1	JHU07206.P076H12	36	40	19	47	31	31	37	64	172	5	9	0.047
7	22	27	AP5Z1	JHU05511.P058C07	38	44	21	47	33	33	37	16	43	5	11	0.438
7	22	28	AP5Z1	JHU05511.P058C07	41	58	174	300	33	33	37	15	40	8	25	1.4
11	14	19	APAF1	JHU08932.P094C02	44	52	26	50	33	33	36	14	38	11	19	1.143
11	14	20	APAF1	JHU08932.P094C02	47	53	28	52	33	33	37	15	40	14	20	1.067
23	31	31	APBA1	JHU18056.P224D04	80	94	74	78	36	36	40	18	45	44	58	3
23	31	32	APBA1	JHU18056.P224D04	70	81	45	55	35	35	39	17	43	35	46	2.471
11	19	23	APBB1	JHU09027.P095D11	50	56	28	50	33	33	36	14	38	17	23	1.429
11	19	24	APBB1	JHU09027.P095D11	51	56	29	51	33	33	36	14	38	18	23	1.429
6	21	45	APBB1IP	JHU06822.P072F07	36	40	17	42	34	34	42	92	219	2	6	-0.022
6	21	46	APBB1IP	JHU06822.P072F07	37	40	16	40	33	33	36	13	36	4	7	0.308
4	8	45	APBB3	JHU02788.P030A05	52	58	33	56	33	33	40	82	205	19	25	0.22
4	8	46	APBB3	JHU02788.P030A05	47	53	29	54	33	33	37	15	40	14	20	1.067
23	11	19	APC	JHU18651.P215D02	49	55	25	45	34	34	38	15	39	15	21	1.133
23	11	20	APC	JHU18651.P215D02	47	61	80	131	34	34	38	15	39	13	27	1.533
6	4	43	APCDD1	JHU06721.P071E03	48	68	93	136	32	32	35	15	42	16	36	2.2
6	4	44	APCDD1	JHU06721.P071E03	50	58	33	56	31	31	35	15	42	19	27	1.533
17	7	23	APCS	JHU02019.P176H09	43	49	26	53	30	30	33	13	39	13	19	1.231
17	7	24	APCS	JHU02019.P176H09	42	48	24	50	30	30	32	13	40	12	18	1.231
17	10	23	APCS	JHU02019.P176G09	60	135	779	577	30	30	33	15	45	30	105	6.8
17	10	24	APCS	JHU02019.P176G09	50	56	31	55	30	30	33	14	42	20	26	1.643
9	16	15	APEH	JHU08647.P091G06	115	137	268	195	30	30	33	13	39	85	107	8
9	16	16	APEH	JHU08647.P091G06	97	104	60	57	30	30	33	13	39	67	74	5.462
3	26	9	APEX1	JHU00391.P005C08	78	91	78	85	35	35	39	17	43	43	56	3.059
3	26	10	APEX1	JHU00391.P005C08	72	97	181	186	34	34	38	16	42	38	63	3.688
3	32	35	APEX1	JHU02020.P022C12	41	44	21	47	34	34	38	16	42	7	10	0.375
3	32	36	APEX1	JHU02020.P022C12	41	46	23	50	34	34	40	37	92	7	12	0.162
19	23	47	APEX1	JHU02020.P189D12	83	92	56	60	34	34	38	17	44	49	58	3.176
19	23	48	APEX1	JHU02020.P189D12	72	79	41	51	34	34	38	16	42	38	45	2.563
3	2	37	APEX2	JHU02309.P025C01	83	94	58	61	34	34	38	14	36	49	60	4
3	2	38	APEX2	JHU02309.P025C01	82	91	47	51	34	34	38	14	36	48	57	3.786
1	7	15	APH1A	JHU01060.P012H05	79	90	56	62	29	29	32	13	40	50	61	4.462
1	7	16	APH1A	JHU01060.P012H05	97	105	57	54	29	29	32	13	40	68	76	5.615
5	21	35	APH1A	JHU06051.P064H11	46	51	27	52	31	31	34	15	44	15	20	1.133
5	21	36	APH1A	JHU06051.P064H11	42	49	27	55	31	31	35	15	42	11	18	0.933
7	28	7	APH1A	JHU04516.P048C04	64	72	38	52	33	33	37	15	40	31	39	2.333
7	28	8	APH1A	JHU04516.P048C04	58	63	34	53	33	33	37	15	40	25	30	1.733
3	13	7	APH1B	JHU00680.P008D02	44	50	25	50	34	34	38	16	42	10	16	0.75
3	13	8	APH1B	JHU00680.P008D02	46	51	26	50	34	34	38	15	39	12	17	0.867
21	4	13	API5	JHU18336.P211G03	215	957	1784	186	30	30	34	15	44	185	927	61.533
21	4	14	API5	JHU18336.P211G03	142	797	2513	315	31	31	35	21	60	111	766	36.286
1	29	19	APIP	JHU01253.P014H02	50	60	36	60	32	32	35	13	37	18	28	1.923
1	29	20	APIP	JHU01253.P014H02	45	52	28	53	31	31	34	13	38	14	21	1.385
3	8	23	APIP	JHU01253.P014C09	68	75	38	50	35	35	38	15	39	33	40	2.467
3	8	24	APIP	JHU01253.P014C09	60	67	36	53	34	34	44	168	381	26	33	0.137
3	9	23	APIP	JHU01253.P014D09	49	55	27	49	34	34	38	15	39	15	21	1.133
3	9	24	APIP	JHU01253.P014D09	50	56	28	50	35	35	39	16	41	15	21	1.063
8	31	55	APIP	JHU07301.P080B04	31	36	15	41	32	32	35	16	45	-1	4	0.063
8	31	56	APIP	JHU07301.P080B04	33	38	18	47	33	33	37	18	48	0	5	0.056
18	9	25	APIP	JHU07301.P178F01	98	106	62	58	32	32	34	13	38	66	74	5.538
18	9	26	APIP	JHU07301.P178F01	93	109	110	100	32	32	34	13	38	61	77	5.769
19	4	37	APIP	JHU04801.P187C03	97	104	63	60	34	34	38	14	36	63	70	4.714
19	4	38	APIP	JHU04801.P187C03	86	96	55	57	34	34	38	15	39	52	62	3.867
12	18	23	APITD1	JHU09122.P096A11	68	75	39	52	31	31	35	15	42	37	44	2.667
12	18	24	APITD1	JHU09122.P096A11	70	80	79	98	31	31	35	16	45	39	49	2.813
15	22	1	APITD1	JHU11619.P122C03	34	38	17	44	33	33	37	14	37	1	5	0.071
15	22	2	APITD1	JHU11619.P122C03	34	37	16	43	33	33	36	14	38	1	4	0.071
18	11	43	APITD1	JHU11619.P191F02	83	146	487	333	32	32	35	13	37	51	114	8.538
18	11	44	APITD1	JHU11619.P191F02	68	72	38	52	32	32	34	13	38	36	40	2.923
6	3	33	APLF	JHU05771.P061F07	90	105	77	73	32	32	35	13	37	58	73	5.385
6	3	34	APLF	JHU05771.P061F07	88	110	128	116	32	32	34	13	38	56	78	5.846
12	24	27	APLN	JHU09412.P099A08	39	45	22	48	31	31	35	15	42	8	14	0.667
12	24	28	APLN	JHU09412.P099A08	43	48	24	50	31	31	35	16	45	12	17	0.813
23	6	17	APLNR	JHU18337.P211C09	44	54	43	79	36	36	40	16	40	8	18	0.875
23	6	18	APLNR	JHU18337.P211C09	44	50	24	48	36	36	40	16	40	8	14	0.625
21	2	15	APLP1	JHU18153.P209G05	63	68	35	51	31	31	34	13	38	32	37	2.615
21	2	16	APLP1	JHU18153.P209G05	61	69	40	57	31	31	34	13	38	30	38	2.692
7	27	9	APLP2	JHU04322.P046D08	48	53	27	50	33	33	38	19	50	15	20	0.789
7	27	10	APLP2	JHU04322.P046D08	41	49	26	53	34	34	38	19	50	7	15	0.579
3	32	39	APMAP	JHU02415.P026C08	33	38	17	44	35	35	43	110	255	-2	3	-0.045
3	32	40	APMAP	JHU02415.P026C08	34	39	17	43	34	34	43	114	265	0	5	-0.035
4	9	23	APOA1	JHU01254.P014B09	46	50	25	50	34	34	38	17	44	12	16	0.706
4	9	24	APOA1	JHU01254.P014B09	42	48	22	45	34	34	38	17	44	8	14	0.588
5	13	41	APOA1BP	JHU06436.P068H10	47	52	28	53	30	30	33	14	42	17	22	1.357
5	13	42	APOA1BP	JHU06436.P068H10	43	50	25	50	30	30	32	12	37	13	20	1.5
20	19	7	APOA1BP	JHU15867.P167B03	47	54	29	53	32	32	36	16	44	15	22	1.125
20	19	8	APOA1BP	JHU15867.P167B03	44	54	79	146	33	33	37	16	43	11	21	1.063
9	17	5	APOA2	JHU07780.P082H11	72	81	50	61	30	30	33	14	42	42	51	3.429
9	17	6	APOA2	JHU07780.P082H11	68	76	46	60	31	31	33	14	42	37	45	3.071
19	7	5	APOA4	JHU15581.P164D09	66	75	51	68	34	34	38	15	39	32	41	2.467
19	7	6	APOA4	JHU15581.P164D09	63	91	218	239	34	34	38	15	39	29	57	3.533
13	16	33	APOA5	JHU13601.P143G06	41	48	25	52	31	31	33	13	39	10	17	1.154
13	16	34	APOA5	JHU13601.P143G06	43	48	26	54	31	31	33	14	42	12	17	1.071
11	18	37	APOBEC1	JHU10364.P108C03	58	65	33	50	33	33	36	15	41	25	32	1.933
11	18	38	APOBEC1	JHU10364.P108C03	59	64	32	50	33	33	36	15	41	26	31	1.867
5	13	55	APOBEC2	JHU07302.P080H02	50	56	33	58	30	30	39	127	325	20	26	0.134
5	13	56	APOBEC2	JHU07302.P080H02	46	51	28	54	30	30	34	16	47	16	21	1.063
7	30	41	APOBEC3B	JHU06437.P068C10	81	88	48	54	34	34	38	21	55	47	54	2.381
7	30	42	APOBEC3B	JHU06437.P068C10	68	92	111	120	34	34	38	17	44	34	58	3.176
1	10	19	APOBEC3C	JHU01449.P016G01	40	46	24	52	29	29	32	12	37	11	17	1.167
1	10	20	APOBEC3C	JHU01449.P016G01	39	45	24	53	29	29	32	13	40	10	16	1
2	20	33	APOBEC3C	JHU01449.P021E07	48	53	27	50	33	33	36	16	44	15	20	1.063
2	20	34	APOBEC3C	JHU01449.P021E07	39	47	23	48	32	32	36	13	36	7	15	0.846
15	22	55	APOBEC3C	JHU15008.P158C03	37	42	20	47	34	34	39	33	84	3	8	0.091
15	22	56	APOBEC3C	JHU15008.P158C03	41	62	174	280	34	34	37	15	40	7	28	1.667
15	29	55	APOBEC3C	JHU15008.P158D02	44	50	26	52	34	34	39	17	43	10	16	0.647
15	29	56	APOBEC3C	JHU15008.P158D02	43	49	23	46	34	34	39	18	46	9	15	0.556
4	20	23	APOBEC3D	JHU01156.P013A11	44	52	27	51	32	32	37	17	45	12	20	0.882
4	20	24	APOBEC3D	JHU01156.P013A11	42	50	33	66	33	33	37	18	48	9	17	0.722
13	19	43	APOBEC3F	JHU14364.P151H03	34	39	18	46	30	30	32	14	43	4	9	0.5
13	19	44	APOBEC3F	JHU14364.P151H03	33	39	21	53	30	30	32	14	43	3	9	0.5
3	16	23	APOBEC3G	JHU01349.P015C10	39	44	21	47	33	33	36	15	41	6	11	0.533
3	16	24	APOBEC3G	JHU01349.P015C10	39	44	21	47	33	33	37	15	40	6	11	0.467
12	31	25	APOBEC3H	JHU09510.P100B04	39	44	22	50	32	32	36	16	44	7	12	0.5
12	31	26	APOBEC3H	JHU09510.P100B04	38	42	19	45	32	32	36	16	44	6	10	0.375
11	3	17	APOBEC4	JHU08452.P089D11	59	75	74	98	34	34	37	14	37	25	41	2.714
11	3	18	APOBEC4	JHU08452.P089D11	55	61	30	49	34	34	38	14	36	21	27	1.643
5	4	13	APOC1	JHU04802.P051G03	38	43	21	48	30	30	33	13	39	8	13	0.769
5	4	14	APOC1	JHU04802.P051G03	35	40	20	50	30	30	33	14	42	5	10	0.5
19	32	45	APOC1	JHU04802.P190C08	146	158	91	57	35	35	39	17	43	111	123	7
19	32	46	APOC1	JHU04802.P190C08	114	126	68	53	35	35	39	18	46	79	91	4.833
11	26	5	APOC2	JHU07681.P081C12	100	114	75	65	34	34	38	16	42	66	80	4.75
11	26	6	APOC2	JHU07681.P081C12	96	104	53	50	33	33	37	16	43	63	71	4.188
14	21	45	APOC2	JHU14426.P152F07	52	62	36	58	34	34	37	14	37	18	28	1.786
14	21	46	APOC2	JHU14426.P152F07	50	57	29	50	33	33	36	14	38	17	24	1.5
22	1	13	APOC3	JHU18338.P211F01	83	95	57	60	32	32	35	13	37	51	63	4.615
22	1	14	APOC3	JHU18338.P211F01	88	172	865	502	32	32	35	13	37	56	140	10.538
3	32	53	APOC4	JHU03172.P034C12	55	64	37	57	34	34	38	16	42	21	30	1.625
3	32	54	APOC4	JHU03172.P034C12	53	59	28	47	34	34	38	16	42	19	25	1.313
2	6	43	APOD	JHU02885.P031E01	34	39	18	46	31	31	34	13	38	3	8	0.385
2	6	44	APOD	JHU02885.P031E01	34	40	19	47	32	32	34	14	41	2	8	0.429
13	9	21	APOE	JHU12734.P134H05	115	124	68	54	30	30	33	14	42	85	94	6.5
13	9	22	APOE	JHU12734.P134H05	111	119	58	48	30	30	33	14	42	81	89	6.143
20	27	41	APOF	JHU01737.P186B12	36	40	19	47	33	33	38	17	44	3	7	0.118
20	27	42	APOF	JHU01737.P186B12	38	43	22	51	37	37	43	23	53	1	6	0
4	11	49	APOH	JHU04901.P035B02	50	57	30	52	32	32	37	17	45	18	25	1.176
4	11	50	APOH	JHU04901.P035B02	51	59	29	49	33	33	37	16	43	18	26	1.375
7	30	15	APOH	JHU04901.P052C06	46	50	26	52	34	34	38	16	42	12	16	0.75
7	30	16	APOH	JHU04901.P052C06	46	51	26	50	33	33	37	16	43	13	18	0.875
8	25	21	APOL1	JHU05188.P055B08	37	44	37	84	32	32	40	103	257	5	12	0.039
8	25	22	APOL1	JHU05188.P055B08	39	43	20	46	31	31	36	16	44	8	12	0.438
3	5	41	APOL2	JHU02310.P025D09	81	91	48	52	34	34	38	15	39	47	57	3.533
3	5	42	APOL2	JHU02310.P025D09	74	85	46	54	34	34	38	16	42	40	51	2.938
9	7	59	APOL3	JHU11423.P120H09	36	42	21	50	30	30	33	14	42	6	12	0.643
9	7	60	APOL3	JHU11423.P120H09	34	41	23	56	31	31	34	14	41	3	10	0.5
11	30	19	APOL4	JHU09123.P096C02	39	43	21	48	33	33	37	17	45	6	10	0.353
11	30	20	APOL4	JHU09123.P096C02	38	43	21	48	33	33	38	17	44	5	10	0.294
5	14	33	APOL6	JHU05859.P062G06	36	43	24	55	30	30	33	13	39	6	13	0.769
5	14	34	APOL6	JHU05859.P062G06	37	43	21	48	30	30	33	14	42	7	13	0.714
19	9	45	APOM	JHU04902.P190D05	85	96	55	57	34	34	38	15	39	51	62	3.867
19	9	46	APOM	JHU04902.P190D05	83	89	49	55	34	34	38	15	39	49	55	3.4
19	12	55	APOO	JHU19358.P197C02	78	87	50	57	34	34	38	15	39	44	53	3.267
19	12	56	APOO	JHU19358.P197C02	78	85	46	54	33	33	38	15	39	45	52	3.133
9	9	53	APOOL	JHU10849.P114H09	41	46	24	52	30	30	33	14	42	11	16	0.929
9	9	54	APOOL	JHU10849.P114H09	38	45	24	53	29	29	32	13	40	9	16	1
8	9	49	APOPT1	JHU07016.P074B01	32	36	16	44	32	32	37	17	45	0	4	-0.059
8	9	50	APOPT1	JHU07016.P074B01	33	37	16	43	33	33	37	17	45	0	4	0
4	15	41	APP	JHU02311.P025B10	62	70	39	55	32	32	36	16	44	30	38	2.125
4	15	42	APP	JHU02311.P025B10	59	65	34	52	32	32	36	16	44	27	33	1.813
7	14	51	APP	JHU07013.P074C06	45	51	27	52	33	33	37	15	40	12	18	0.933
7	14	52	APP	JHU07013.P074C06	46	52	31	59	34	34	37	15	40	12	18	1
10	13	29	APP	JHU09511.P100F10	42	48	26	54	32	32	34	13	38	10	16	1.077
10	13	30	APP	JHU09511.P100F10	41	47	24	51	31	31	34	13	38	10	16	1
2	16	17	APPBP2	JHU00969.P011E10	44	51	26	50	32	32	35	14	40	12	19	1.143
2	16	18	APPBP2	JHU00969.P011E10	40	47	28	59	32	32	35	14	40	8	15	0.857
11	15	25	APPL2	JHU09225.P097D02	205	204	79	38	36	36	43	24	55	169	168	6.708
11	15	26	APPL2	JHU09225.P097D02	192	195	85	43	34	34	39	17	43	158	161	9.176
13	1	15	APRG1	JHU12463.P131H05	34	38	17	44	30	30	33	13	39	4	8	0.385
13	1	16	APRG1	JHU12463.P131H05	34	37	16	43	30	30	34	14	41	4	7	0.214
16	19	43	APRG1	JHU14377.P151B03	36	42	21	50	32	32	36	16	44	4	10	0.375
16	19	44	APRG1	JHU14377.P151B03	36	40	19	47	32	32	36	15	41	4	8	0.267
13	18	1	APRT	JHU11808.P124G03	37	45	46	102	30	30	34	17	50	7	15	0.647
13	18	2	APRT	JHU11808.P124G03	36	41	19	46	31	31	35	19	54	5	10	0.316
5	5	13	APTX	JHU04614.P049H01	42	46	23	50	30	30	33	14	42	12	16	0.929
5	5	14	APTX	JHU04614.P049H01	42	47	23	48	30	30	33	14	42	12	17	1
14	23	55	APTX	JHU14907.P157F04	89	114	194	170	33	33	37	14	37	56	81	5.5
14	23	56	APTX	JHU14907.P157F04	72	94	127	135	33	33	36	13	36	39	61	4.462
13	30	53	AQP1	JHU14810.P156G10	33	37	16	43	32	32	34	12	35	1	5	0.25
13	30	54	AQP1	JHU14810.P156G10	33	36	14	38	32	32	35	14	40	1	4	0.071
8	10	29	AQP2	JHU05667.P060A09	48	57	45	78	33	33	36	15	41	15	24	1.4
8	10	30	AQP2	JHU05667.P060A09	44	52	27	51	33	33	37	16	43	11	19	0.938
3	1	57	AQP5	JHU03649.P039D05	61	69	38	55	33	33	37	13	35	28	36	2.462
3	1	58	AQP5	JHU03649.P039D05	59	65	36	55	34	34	38	14	36	25	31	1.929
24	7	31	AQP6	JHU18057.P224B01	49	54	27	50	35	35	39	19	48	14	19	0.789
24	7	32	AQP6	JHU18057.P224B01	48	54	28	51	34	34	39	18	46	14	20	0.833
14	4	35	AQP7	JHU13602.P143E11	41	47	23	48	33	33	39	22	56	8	14	0.364
14	4	36	AQP7	JHU13602.P143E11	39	43	19	44	33	33	37	17	45	6	10	0.353
14	21	11	AQP7	JHU12159.P128F11	36	40	14	35	33	33	36	14	38	3	7	0.286
14	21	12	AQP7	JHU12159.P128F11	35	39	15	38	33	33	36	13	36	2	6	0.231
8	21	51	AQP8	JHU07201.P076B07	34	39	18	46	32	32	36	16	44	2	7	0.188
8	21	52	AQP8	JHU07201.P076B07	34	39	17	43	32	32	36	16	44	2	7	0.188
11	2	51	AQP8	JHU10754.P113C05	35	38	14	36	34	34	37	13	35	1	4	0.077
11	2	52	AQP8	JHU10754.P113C05	37	40	17	42	34	34	37	14	37	3	6	0.214
11	5	51	AQP8	JHU10754.P113D05	39	45	19	42	34	34	37	13	35	5	11	0.615
11	5	52	AQP8	JHU10754.P113D05	40	45	19	42	34	34	37	13	35	6	11	0.615
4	6	49	AQP9	JHU04419.P035A01	80	85	47	55	34	34	38	16	42	46	51	2.938
4	6	50	AQP9	JHU04419.P035A01	68	77	43	55	34	34	38	16	42	34	43	2.438
8	4	9	AQP9	JHU04419.P047A07	47	52	27	51	33	33	38	17	44	14	19	0.824
8	4	10	AQP9	JHU04419.P047A07	46	53	27	50	34	34	38	16	42	12	19	0.938
3	10	3	ARAF	JHU00290.P004C05	47	53	28	52	34	34	38	15	39	13	19	1
3	10	4	ARAF	JHU00290.P004C05	44	48	22	45	34	34	39	17	43	10	14	0.529
4	12	3	ARAF	JHU00096.P001A06	53	58	30	51	34	34	38	17	44	19	24	1.176
4	12	4	ARAF	JHU00096.P001A06	50	57	31	54	34	34	39	17	43	16	23	1.059
13	19	3	ARAP1	JHU11727.P123H07	35	41	23	56	30	30	32	14	43	5	11	0.643
13	19	4	ARAP1	JHU11727.P123H07	33	39	20	51	30	30	33	14	42	3	9	0.429
16	8	13	ARAP1	JHU12360.P130A01	49	55	30	54	33	33	37	16	43	16	22	1.125
16	8	14	ARAP1	JHU12360.P130A01	44	50	26	52	33	33	37	16	43	11	17	0.813
24	14	31	ARAP2	JHU17874.P222A02	47	52	28	53	38	38	43	22	51	9	14	0.409
24	14	32	ARAP2	JHU17874.P222A02	46	50	24	48	36	36	41	20	48	10	14	0.45
2	13	53	ARC	JHU03366.P036F10	41	47	25	53	32	32	35	14	40	9	15	0.857
2	13	54	ARC	JHU03366.P036F10	42	48	24	50	32	32	36	35	97	10	16	0.343
11	28	43	ARCN1	JHU10657.P112C04	49	56	29	51	33	33	37	16	43	16	23	1.188
11	28	44	ARCN1	JHU10657.P112C04	49	55	31	56	34	34	38	16	42	15	21	1.063
2	15	29	AREG	JHU01542.P017F10	31	34	11	32	31	31	33	12	36	0	3	0.083
2	15	30	AREG	JHU01542.P017F10	32	34	14	41	31	31	34	13	38	1	3	0
18	6	41	AREL1	JHU07623.P187E09	70	79	41	51	32	32	35	13	37	38	47	3.385
18	6	42	AREL1	JHU07623.P187E09	65	73	40	54	32	32	35	13	37	33	41	2.923
3	12	27	ARF1	JHU01543.P017C06	57	64	34	53	34	34	38	23	60	23	30	1.13
3	12	28	ARF1	JHU01543.P017C06	50	57	26	45	34	34	38	16	42	16	23	1.188
1	4	33	ARF3	JHU02116.P023G07	41	49	29	59	30	30	33	12	36	11	19	1.333
1	4	34	ARF3	JHU02116.P023G07	38	46	25	54	30	30	32	13	40	8	16	1.077
8	20	13	ARF4	JHU04615.P049A03	46	50	25	50	32	32	35	16	45	14	18	0.938
8	20	14	ARF4	JHU04615.P049A03	46	51	27	52	31	31	36	17	47	15	20	0.882
1	6	7	ARF5	JHU00580.P007G01	33	37	17	45	29	29	32	12	37	4	8	0.417
1	6	8	ARF5	JHU00580.P007G01	31	35	15	42	30	30	32	12	37	1	5	0.25
4	16	1	ARF6	JHU00197.P003A02	74	79	41	51	33	33	38	21	55	41	46	1.952
4	16	2	ARF6	JHU00197.P003A02	68	77	41	53	33	33	38	22	57	35	44	1.773
7	23	29	ARFGAP1	JHU05382.P057D12	50	55	28	50	34	34	38	17	44	16	21	1
7	23	30	ARFGAP1	JHU05382.P057D12	49	55	26	47	34	34	38	17	44	15	21	1
10	2	39	ARFGAP1	JHU09983.P105E05	52	57	29	50	32	32	34	12	35	20	25	1.917
10	2	40	ARFGAP1	JHU09983.P105E05	54	57	28	49	32	32	34	13	38	22	25	1.769
16	14	31	ARFGAP1	JHU13507.P142A02	66	80	88	110	33	33	36	15	41	33	47	2.933
16	14	32	ARFGAP1	JHU13507.P142A02	59	67	35	52	33	33	37	16	43	26	34	1.875
1	10	43	ARFGAP2	JHU03072.P032G01	51	79	270	341	29	29	32	14	43	22	50	3.357
1	10	44	ARFGAP2	JHU03072.P032G01	49	55	31	56	29	29	32	14	43	20	26	1.643
[truncated: 43,314 more rows]

## Sheet: Sheet1
ITGA10
ITGA10
ITGA11
ITGA11
ITGA2
ITGA2
ITGA4
ITGA4
ITGA4B7
ITGA4B7
ITGA5
ITGA5
ITGA6
ITGA6
ITGA6
ITGA6
ITGAD
ITGAD
ITGAE
ITGAE
ITGAV
ITGAV
ITGAX
ITGAX
ITGB1
ITGB1
ITGB1
ITGB1
ITGB1
ITGB1
ITGB1BP1
ITGB1BP1
ITGB1BP1
ITGB1BP1
ITGB1BP2
ITGB1BP2
ITGB3BP
ITGB3BP
ITGB3BP
ITGB3BP
ITGB3BP_frag
ITGB3BP_frag
ITGB6
ITGB6
ITGB7
ITGB7
ITGB8
ITGB8
ITGBL1
ITGBL1
