# Supplementary material for: Angiopoietin-like protein 3 blocks nuclear import of FAK and contributes to sorafenib response
Source: Br J Cancer. 2018 Jul 23;119(4):450–61. doi: 10.1038/s41416-018-0189-4 (PMC6134083; doi:10.1038/s41416-018-0189-4)
Supplement: Supplementary file 12 — Supplementary table 4 [file 41416_2018_189_MOESM12_ESM.xlsx]

## Sheet: ANGPTL3
Supplementary Table 4. The eleven candidate proteins that may bind to ANGPTL3
Name	ID	F635 Median	F635 Mean	F635 SD	F635 CV	B635	B635 Median	B635 Mean	B635 SD	B635 CV	F635 Median - B635	F635 Mean - B635	SNR 635	F635 Median/ B635 Median
HGS	JHU08677.P091F05	21884	21733	12890	59	33	33	55	169	307	21851	21700	128.272	663.152
LONP1	JHU08692.P091G04	7138	8700	7386	84	33	33	37	21	56	7105	8667	412.524	216.303
WBP11	JHU02590.P189G01	6162	9702	9779	100	31	31	35	16	45	6131	9671	604.188	198.774
PSMA3	JHU05813.P061G11	945	1027	606	59	30	30	33	14	42	915	997	71	31.5
NCOA3	JHU19919.P184H08	935	1798	2709	150	33	33	35	13	37	902	1765	135.615	28.3333
TCF7L1	JHU16775.P207C12	879	1496	2055	137	36	36	47	96	204	843	1460	15.094	24.4167
MAPK1	JHU00626.P007B10	662	1409	2061	146	33	33	37	17	45	629	1376	80.706	20.0606
PTK2	JHU07363.P080H12	601	927	1241	133	32	32	34	13	38	569	895	68.692	18.7812
ABI1	JHU00289.P008E04	600	1111	1808	162	34	34	38	14	36	566	1077	76.643	17.6471
MYLK	JHU10619.P111C05	544	2531	5105	201	35	35	39	24	61	509	2496	103.833	15.5429
MCM7	JHU01596.P017D03	536	1116	1758	157	34	34	38	15	39	502	1082	71.867	15.7647
