# Supplementary material for: Angiopoietin-like protein 3 blocks nuclear import of FAK and contributes to sorafenib response
Source: Br J Cancer. 2018 Jul 23;119(4):450–61. doi: 10.1038/s41416-018-0189-4 (PMC6134083; doi:10.1038/s41416-018-0189-4)
Supplement: Supplementary file 13 — Supplementary table 5 [file 41416_2018_189_MOESM13_ESM.xlsx]

## Sheet: Sheet1
Supplementary Table 5. Clinical characteristics of RCC patients in cohort 3
Variables	High ANGPTL3 expression (n=59)	Low ANGPTL3 expression (n=77)	p value
Gender			0.843
Male	42	56
Female	17	21
Age			0.607
≤ 60y	43	53
> 60y	16	24
Tumor size			0.789
≤ 4cm	11	13
> 4cm	48	64
Fuhrman grade			0.131
Ⅰ/Ⅱ	39	41
Ⅲ/Ⅳ	20	36
TNM stage			N/A
Ⅰ/Ⅱ	0	0
Ⅲ/Ⅳ	59	77
Tumor thrombus			0.264
No	45	52
Yes	14	25
Distant metastasis			0.457
No	10	17
Yes	49	60
