# Supplementary material for: Angiopoietin-like protein 3 blocks nuclear import of FAK and contributes to sorafenib response
Source: Br J Cancer. 2018 Jul 23;119(4):450–61. doi: 10.1038/s41416-018-0189-4 (PMC6134083; doi:10.1038/s41416-018-0189-4)
Supplement: Supplementary file 14 — Supplementary table 6 [file 41416_2018_189_MOESM14_ESM.xlsx]

## Sheet: Sheet1
Supplementary Table 6. Clinical characteristics of RCC patients in indicated groups
Variables	High ANGPTL3 expression (n=59)		p value	Low ANGPTL3 expression (n=77)		p value	All patients (n=136)		p value
	Control(n=29)	sorafenib(n=30)		Control(n=37)	sorafenib(n=40)		Control(n=66)	sorafenib(n=70)
Gender		0.711				0.642			0.551
Male	20	22		26	30		46	52
Female	9	8		11	10		20	18
Age			0.937			0.47			0.55
≤ 60y	21	22		24	29		45	51
> 60y	8	8		13	11		21	19
Tumor size			0.287			0.646			0.29
≤ 4cm	7	4		7	6		14	10
> 4cm	22	26		30	34		52	60
Fuhrman grade			0.233			0.217			0.093
Ⅰ/Ⅱ	17	22		17	24		34	46
Ⅲ/Ⅳ	12	8		20	16		32	24
TNM stage			N/A			N/A			N/A
Ⅰ/Ⅱ	0	0		0	0		0	0
Ⅲ/Ⅳ	29	30		37	40		66	70
Tumor thrombus			0.942			0.622			0.725
No	22	23		26	26		48	49
Yes	7	7		11	14		18	21
Distant metastasis			0.953			0.233			0.366
No	5	5		6	11		11	16
Yes	24	25		31	29		55	54
