# Supplementary material for: Angiopoietin-like protein 3 blocks nuclear import of FAK and contributes to sorafenib response
Source: Br J Cancer. 2018 Jul 23;119(4):450–61. doi: 10.1038/s41416-018-0189-4 (PMC6134083; doi:10.1038/s41416-018-0189-4)
Supplement: Supplementary file 15 — Supplementary table 7 [file 41416_2018_189_MOESM15_ESM.xlsx]

## Sheet: Sheet1
Supplementary Table 7. Univariate and multivariate analysis of factors associated with PFS of 136 RCC patients
	High ANGPTL3 expression (n=36)			Low ANGPTL3 expression (n=32)
Variables	Hazard ratio(95% CI)	p-values		Hazard ratio(95% CI)	p-values
Univariate analysis
Sorafenib vs control	0.424 (0.218-0.826)	0.012		0.744 (0.439-1.261)	0.272
Gender (male vs female)	1.032 (0.708-1.504)	0.871		1.122 (0.624-2.018)	0.7
Age (> 60y vs ≤ 60y)	1.161 (0.561-2.404)	0.687		0.817 (0.476-1.401)	0.462
Tumor size (> 4cm vs ≤ 4cm)	1.114 (0.509-2.439)	0.787		1.910 (0.903-4.036)	0.09
Fuhrman grade (Ⅲ/Ⅳ vs Ⅰ/Ⅱ)	1.329 (0.684-2.584)	0.402		1.287 (0.771-2.147)	0.334
Tumor thrombus (yes or no)	2.005 (1.156-3.479)	0.013		1.733 (0.987-3.040)	0.056
Distant metastasis (yes or no)	2.518 (0.888-7.136)	0.305		1.383 (0.744-2.577)	0.305
Multivariate analysis
Sorafenib vs control	0.429 (0.218-0.845)	0.014		0.496（0.199-1.236）	0.223
Fuhrman grade (Ⅲ/Ⅳ vs Ⅰ/Ⅱ)	1.399 (0.701-2.791)	0.341		1.212（0.711-2.070）	0.479
Tumor thrombus (yes or no)	3.299 (0.938-11.601)	0.063		3.284（1.429-7.548）	0.005
Distant metastasis (yes or no)	9.386 (1.902-46.318)	0.006		2.018（0.809-5.037）	0.132
