# Supplementary material for: Angiopoietin-like protein 3 blocks nuclear import of FAK and contributes to sorafenib response
Source: Br J Cancer. 2018 Jul 23;119(4):450–61. doi: 10.1038/s41416-018-0189-4 (PMC6134083; doi:10.1038/s41416-018-0189-4)
Supplement: Supplementary file 16 — Supplementary table 8 [file 41416_2018_189_MOESM16_ESM.xlsx]

## Sheet: Sheet1
Supplementary Table 8. Sequences of primers used for qPCR in this study
ANGPTL3	Forward(5'-3')	ACTCAACATATTTGATCAGTCTTTT
	Reverse(5'-3')	TTCTCAGTTCCTTTTCTTCTTCT
GAPDH	Forward(5'-3')	GGTCTCCTCTGACTTCAACA
	Reverse(5'-3')	GTGAGGGTCTCTCTCTTCCT
FAK	Forward(5'-3')	AGAATTGGGCGGAAAGAAAT
	Reverse(5'-3')	CACCCTCGTTGTAGCTGTCA
p53	Forward(5'-3')	TGTGACTTGCACGTACTCCC
	Reverse(5'-3')	ACCATCGCTATCTGAGCAGC
HGS	Forward(5'-4')	TTCGTGAACCGCATGAAGAGTAACC
	Reverse(5'-4')	GCCGTTGATGGACTGGAAGAGTG
LONP1	Forward(5'-5')	CTGCCGCTCATCGCCATCAC
	Reverse(5'-5')	ACATCCGACTCATTGCTGTCATCTC
WBP11	Forward(5'-6')	TCCGCCGCAGTCTGTTCCTC
	Reverse(5'-6')	ATGGTGGAGCAGGTGGTGGTC
PSMA3	Forward(5'-7')	ATCGGCATGTTGGAATGGCA
	Reverse(5'-7')	CATGGCCACTCTGTCTGCAA
NCOA3	Forward(5'-8')	CTGGTGGTGCTGCGGTGATG
	Reverse(5'-8')	TGCTGCTGCTGCTGCTGTTG
TCF7L1	Forward(5'-9')	AGGAGCCGAGCAGCGATAGC
	Reverse(5'-9')	GCCTCTCCGCCTCCGAGTC
MAPK1	Forward(5'-4')	ACCAGACCTACTGCCAGAGAACC
	Reverse(5'-4')	TGGTCATTGCTGAGGTGTTGTGTC
ABl1	Forward(5'-5')	AGCAACTACATCACGCCAGTCAAC
	Reverse(5'-5')	CTCTCACTCTCACGCACCAAGAAG
MYLK	Forward(5'-6')	GTTGGTGCTGATGGTGGTGGTA
	Reverse(5'-6')	GTCCTCGCCGTCTTCCTCCTC
MCM7	Forward(5'-6')	TTGGTAACTGTGCGTGGAATCGTC
	Reverse(5'-6')	GGAGACTGGATCGGCTGGTAGG
