# Supplementary material for: Angiopoietin-like protein 3 blocks nuclear import of FAK and contributes to sorafenib response
Source: Br J Cancer. 2018 Jul 23;119(4):450–61. doi: 10.1038/s41416-018-0189-4 (PMC6134083; doi:10.1038/s41416-018-0189-4)
Supplement: Supplementary file 17 — Supplementary table 9 [file 41416_2018_189_MOESM17_ESM.xlsx]

## Sheet: Sheet1
Supplementary Table 9. Primary Antibodies Used in This Study
Antigens	Manufacturer	catalog number	Application
ANGPTL3	Abcam	ab126718	1:1000 for WB
			1:100 for IHC
Caspase 3	Cell Signaling Technology	9662	1:1000 for WB
Cleaved Caspase 3	Cell Signaling Technology	9664	1:1000 for WB
PARP	Cell Signaling Technology	9542	1:1000 for WB
FAK	Abcam	ab40794	1:1000 for WB
			1:100 for ICC
			1:50 for IP
p-FAK	Abcam	ab81298	1:1000 for WB
p53	Abcam	ab1101	1:1000 for WB
			1:100 for IP
Flag	Sigma	F3165	1:1000 for WB
			1:100 for ICC
			1:100 for IP
HGS	Abcam	ab72053	1:1000 for WB
MAPK1	Abcam	ab32081	1:1000 for WB
MCM7	Abcam	ab2360	1:1000 for WB
Ubiquitin	Cell Signaling Technology	3936	1:1000 for WB
GAPDH	Santa cruz	sc-365062	1:1000 for WB
Histone H3	Cell Signaling Technology	4499	1:1000 for WB
WB, western blot; IHC, Immunohistochemistry; ICC, Immunocytochemistry; IP, immunoprecipitation;
