# Supplementary material for: Angiopoietin-like protein 3 blocks nuclear import of FAK and contributes to sorafenib response
Source: Br J Cancer. 2018 Jul 23;119(4):450–61. doi: 10.1038/s41416-018-0189-4 (PMC6134083; doi:10.1038/s41416-018-0189-4)
Supplement: Supplementary file 18 — Supplementary table 10 [file 41416_2018_189_MOESM18_ESM.xlsx]

## Sheet: Sheet1
Supplementary Table S10. Sequences of siRNA and shRNA
shANGPTL3-1	Sense(5'-3')	CCAGAATTGATCAAGACAATT
	Antisense(5'-3')	TTGTCTTGATCAATTCTGGTT
shANGPTL3-1	Sense(5'-3')	CCGTGGAAGACCAATATAATT
	Antisense(5'-3')	TTATATTGGTCTTCCACGGTT
shFAK	Sense(5'-3')	CAGGTGAAGAGCGATTATATT
	Antisense(5'-3')	TATAATCGCTCTTCACCTGTT
shNC	Sense(5'-3')	TTCTCCGAACGTGTCACGTTT
	Antisense(5'-3')	ACGTGACACGTTCGGAGAATT
siHGS-1	Sense(5'-3')	CCAUCAAGAAGAAAGUCAATT
	Antisense(5'-3')	UUGACUUUCUUCUUGAUGGTT
siHGS-2	Sense(5'-3')	GGACCUGCUGAAGAGACAATT
	Antisense(5'-3')	UUGUCUCUUCAGCAGGUCCTT
siLONP1-1	Sense(5'-3')	CCAUGAGAUGCAGGACCUUTT
	Antisense(5'-3')	AAGGUCCUGCAUCUCAUGGTT
siLONP1-2	Sense(5'-3')	GGGACAUCAUUGCCUUGAATT
	Antisense(5'-3')	UUCAAGGCAAUGAUGUCCCTT
siWBP11-1	Sense(5'-3')	GGCUCAACUUAGCCAAUAUTT
	Antisense(5'-3')	AUAUUGGCUAAGUUGAGCCTT
siWBP11-2	Sense(5'-3')	GCAGAUGUAUGGCCGUAAATT
	Antisense(5'-3')	UUUACGGCCAUACAUCUGCTT
siPSMA3-1	Sense(5'-3')	GCAAGCUGCAAAGACGGAATT
	Antisense(5'-3')	UUCCGUCUUUGCAGCUUGCTT
siPSMA3-2	Sense(5'-3')	GGGUUGGUGAAUUAACUAATT
	Antisense(5'-3')	UUAGUUAAUUCACCAACCCTT
siNCOA3-1	Sense(5'-3')	GAGCAGGAAAGUAAAUAUATT
	Antisense(5'-3')	UAUAUUUACUUUCCUGCUCTT
siNCOA3-2	Sense(5'-3')	GGGUAUUACAGAAGAUAAUTT
	Antisense(5'-3')	AUUAUCUUCUGUAAUACCCTT
siTCF7L1-1	Sense(5'-3')	GCAGCCCGUACCUCUCCAATT
	Antisense(5'-3')	UUGGAGAGGUACGGGCUGCTT
siTCF7L1-2	Sense(5'-3')	CCGGAGCUGUCGGACAAAUTT
	Antisense(5'-3')	AUUUGUCCGACAGCUCCGGTT
siMAKP1-1	Sense(5'-3')	GUGAUCUCAAGAUCUGUGATT
	Antisense(5'-3')	UCACAGAUCUUGAGAUCACTT
siMAKP1-2	Sense(5'-3')	GCACCAUUCAAGUUCGACATT
	Antisense(5'-3')	UGUCGAACUUGAAUGGUGCTT
siABl1-1	Sense(5'-3')	GCGCCUUGAUCAAGAAGAATT
	Antisense(5'-3')	UUCUUCUUGAUCAAGGCGCTT
siABl1-2	Sense(5'-3')	GCAGGGAAGAAGGAAUCAUTT
	Antisense(5'-3')	AUGAUUCCUUCUUCCCUGCTT
siMYLK-1	Sense(5'-3')	GCCAAGAUGUUGUGAGCAATT
	Antisense(5'-3')	UUGCUCACAACAUCUUGGCTT
siMYLK-2	Sense(5'-3')	CCGCUAGCAAAGAAGAACUTT
	Antisense(5'-3')	AGUUCUUCUUUGCUAGCGGTT
siMCM7-1	Sense(5'-3')	GCUCCAGAUUCAUCAAAUUTT
	Antisense(5'-3')	AAUUUGAUGAAUCUGGAGCTT
siMCM7-2	Sense(5'-3')	GGGUGUGUGCUGCAUUGAUTT
	Antisense(5'-3')	AUCAAUGCAGCACACACCCTT

## Sheet: Sheet2
1680	HGS-Homo-278	CCAUCAAGAAGAAAGUCAATT
		UUGACUUUCUUCUUGAUGGTT
	HGS-Homo-414	GGACCUGCUGAAGAGACAATT
		UUGUCUCUUCAGCAGGUCCTT
1680	LONP1-Homo-708	CCAUGAGAUGCAGGACCUUTT
		AAGGUCCUGCAUCUCAUGGTT
	LONP1-Homo-1028	GGGACAUCAUUGCCUUGAATT	UUCAAGGCAAUGAUGUCCCTT
		UUCAAGGCAAUGAUGUCCCTT
1680	WBP11-Homo-515	GGCUCAACUUAGCCAAUAUTT	AUAUUGGCUAAGUUGAGCCTT
		AUAUUGGCUAAGUUGAGCCTT
	WBP11-Homo-797	GCAGAUGUAUGGCCGUAAATT	UUUACGGCCAUACAUCUGCTT
		UUUACGGCCAUACAUCUGCTT
1680	PSMA3-Homo-626	GCAAGCUGCAAAGACGGAATT	UUCCGUCUUUGCAGCUUGCTT
		UUCCGUCUUUGCAGCUUGCTT
	PSMA3-Homo-763	GGGUUGGUGAAUUAACUAATT	UUAGUUAAUUCACCAACCCTT
		UUAGUUAAUUCACCAACCCTT
1680	NCOA3-Homo-374	GAGCAGGAAAGUAAAUAUATT	UAUAUUUACUUUCCUGCUCTT
		UAUAUUUACUUUCCUGCUCTT
	NCOA3-3utr-7498	GGGUAUUACAGAAGAUAAUTT	AUUAUCUUCUGUAAUACCCTT
		AUUAUCUUCUGUAAUACCCTT
1680	TCF7L1-Homo-617	GCAGCCCGUACCUCUCCAATT	UUGGAGAGGUACGGGCUGCTT
		UUGGAGAGGUACGGGCUGCTT
	TCF7L1-Homo-938	CCGGAGCUGUCGGACAAAUTT	AUUUGUCCGACAGCUCCGGTT
		AUUUGUCCGACAGCUCCGGTT
1680	MAPK1-Homo-mus-720	GUGAUCUCAAGAUCUGUGATT	UCACAGAUCUUGAGAUCACTT
		UCACAGAUCUUGAGAUCACTT
	MAPK1-Homo-mus-1217	GCACCAUUCAAGUUCGACATT	UGUCGAACUUGAAUGGUGCTT
		UGUCGAACUUGAAUGGUGCTT
1680	ABL1-homo-2296	GCGCCUUGAUCAAGAAGAATT	UUCUUCUUGAUCAAGGCGCTT
		UUCUUCUUGAUCAAGGCGCTT
	ABL1-homo-513	GCAGGGAAGAAGGAAUCAUTT	AUGAUUCCUUCUUCCCUGCTT
		AUGAUUCCUUCUUCCCUGCTT
1680	MYLK-Homo-1452	GCCAAGAUGUUGUGAGCAATT	UUGCUCACAACAUCUUGGCTT
		UUGCUCACAACAUCUUGGCTT
	MYLK-Homo-3462	CCGCUAGCAAAGAAGAACUTT	AGUUCUUCUUUGCUAGCGGTT
		AGUUCUUCUUUGCUAGCGGTT
1680	MCM7-Homo-1323	GCUCCAGAUUCAUCAAAUUTT	AAUUUGAUGAAUCUGGAGCTT
		AAUUUGAUGAAUCUGGAGCTT
	MCM7-Homo-1963	GGGUGUGUGCUGCAUUGAUTT	AUCAAUGCAGCACACACCCTT
		AUCAAUGCAGCACACACCCTT

## Sheet: Sheet3
HGS-Homo-278	CCAUCAAGAAGAAAGUCAATT	UUGACUUUCUUCUUGAUGGTT
HGS-Homo-414	GGACCUGCUGAAGAGACAATT	UUGUCUCUUCAGCAGGUCCTT
HGS-Homo-278	CCAUCAAGAAGAAAGUCAATT	UUGACUUUCUUCUUGAUGGTT
HGS-Homo-414	GGACCUGCUGAAGAGACAATT	UUGUCUCUUCAGCAGGUCCTT
LONP1-Homo-708	CCAUGAGAUGCAGGACCUUTT	AAGGUCCUGCAUCUCAUGGTT
LONP1-Homo-1028	GGGACAUCAUUGCCUUGAATT	UUCAAGGCAAUGAUGUCCCTT
LONP1-Homo-708	CCAUGAGAUGCAGGACCUUTT	AAGGUCCUGCAUCUCAUGGTT
LONP1-Homo-1028	GGGACAUCAUUGCCUUGAATT	UUCAAGGCAAUGAUGUCCCTT
WBP11-Homo-515	GGCUCAACUUAGCCAAUAUTT	AUAUUGGCUAAGUUGAGCCTT
WBP11-Homo-797	GCAGAUGUAUGGCCGUAAATT	UUUACGGCCAUACAUCUGCTT
WBP11-Homo-515	GGCUCAACUUAGCCAAUAUTT	AUAUUGGCUAAGUUGAGCCTT
WBP11-Homo-797	GCAGAUGUAUGGCCGUAAATT	UUUACGGCCAUACAUCUGCTT
PSMA3-Homo-626	GCAAGCUGCAAAGACGGAATT	UUCCGUCUUUGCAGCUUGCTT
PSMA3-Homo-763	GGGUUGGUGAAUUAACUAATT	UUAGUUAAUUCACCAACCCTT
PSMA3-Homo-626	GCAAGCUGCAAAGACGGAATT	UUCCGUCUUUGCAGCUUGCTT
PSMA3-Homo-763	GGGUUGGUGAAUUAACUAATT	UUAGUUAAUUCACCAACCCTT
NCOA3-Homo-374	GAGCAGGAAAGUAAAUAUATT	UAUAUUUACUUUCCUGCUCTT
NCOA3-3utr-7498	GGGUAUUACAGAAGAUAAUTT	AUUAUCUUCUGUAAUACCCTT
NCOA3-Homo-374	GAGCAGGAAAGUAAAUAUATT	UAUAUUUACUUUCCUGCUCTT
NCOA3-3utr-7498	GGGUAUUACAGAAGAUAAUTT	AUUAUCUUCUGUAAUACCCTT
TCF7L1-Homo-617	GCAGCCCGUACCUCUCCAATT	UUGGAGAGGUACGGGCUGCTT
TCF7L1-Homo-938	CCGGAGCUGUCGGACAAAUTT	AUUUGUCCGACAGCUCCGGTT
TCF7L1-Homo-617	GCAGCCCGUACCUCUCCAATT	UUGGAGAGGUACGGGCUGCTT
TCF7L1-Homo-938	CCGGAGCUGUCGGACAAAUTT	AUUUGUCCGACAGCUCCGGTT
MAPK1-Homo-mus-720	GUGAUCUCAAGAUCUGUGATT	UCACAGAUCUUGAGAUCACTT
MAPK1-Homo-mus-1217	GCACCAUUCAAGUUCGACATT	UGUCGAACUUGAAUGGUGCTT
MAPK1-Homo-mus-720	GUGAUCUCAAGAUCUGUGATT	UCACAGAUCUUGAGAUCACTT
MAPK1-Homo-mus-1217	GCACCAUUCAAGUUCGACATT	UGUCGAACUUGAAUGGUGCTT
ABL1-homo-2296	GCGCCUUGAUCAAGAAGAATT	UUCUUCUUGAUCAAGGCGCTT
ABL1-homo-513	GCAGGGAAGAAGGAAUCAUTT	AUGAUUCCUUCUUCCCUGCTT
ABL1-homo-2296	GCGCCUUGAUCAAGAAGAATT	UUCUUCUUGAUCAAGGCGCTT
ABL1-homo-513	GCAGGGAAGAAGGAAUCAUTT	AUGAUUCCUUCUUCCCUGCTT
MYLK-Homo-1452	GCCAAGAUGUUGUGAGCAATT	UUGCUCACAACAUCUUGGCTT
MYLK-Homo-3462	CCGCUAGCAAAGAAGAACUTT	AGUUCUUCUUUGCUAGCGGTT
MYLK-Homo-1452	GCCAAGAUGUUGUGAGCAATT	UUGCUCACAACAUCUUGGCTT
MYLK-Homo-3462	CCGCUAGCAAAGAAGAACUTT	AGUUCUUCUUUGCUAGCGGTT
MCM7-Homo-1323	GCUCCAGAUUCAUCAAAUUTT	AAUUUGAUGAAUCUGGAGCTT
MCM7-Homo-1963	GGGUGUGUGCUGCAUUGAUTT	AUCAAUGCAGCACACACCCTT
MCM7-Homo-1323	GCUCCAGAUUCAUCAAAUUTT	AAUUUGAUGAAUCUGGAGCTT
MCM7-Homo-1963	GGGUGUGUGCUGCAUUGAUTT	AUCAAUGCAGCACACACCCTT
